# Supplementary material for: Interfacial Interactions between Neural Tracing Lectin–Gold Nanoparticle Conjugate and Cell Membrane Glycoproteins
Source: Langmuir. 2025 Apr 16;41(16):10161–76. doi: 10.1021/acs.langmuir.4c05034 (PMC12044695; doi:10.1021/acs.langmuir.4c05034)
Supplement: Supplementary file 1 — la4c05034_si_001.zip [file la4c05034_si_001.zip]

Archive with 3 entries (3 files):
- Concentration calculations for AuNP-MSA and AuNP-WGAHRP.xlsx
- Full protein list identified by mass spec.xlsx
- Supplementary Information.docx
