# Supplementary material for: Interfacial Interactions between Neural Tracing Lectin–Gold Nanoparticle Conjugate and Cell Membrane Glycoproteins
Source: Langmuir. 2025 Apr 16;41(16):10161–76. doi: 10.1021/acs.langmuir.4c05034 (PMC12044695; doi:10.1021/acs.langmuir.4c05034)
Supplement: Supplementary file 1 — la4c05034_si_001.zip [file la4c05034_si_001.zip › Concentration calculations for AuNP-MSA and AuNP-WGAHRP.xlsx]

## Sheet: Sheet1
Authors	Dr. Joel Yong1,*, Dan Wang2, Lachlan Kwok1, Sk Al Zaheri Mahmud1, Dr. Karen Hakobyan1, Prof. Megan S. Lord2, Prof. Guangzhao Mao1,3,* 1School of Chemical Engineering, University of New South Wales, Sydney 2052, Australia 2Graduate School of Biomedical Engineering, University of New South Wales, Sydney 2052, Australia 3School of Engineering, Institute for Materials and Processes, The University of…
Protein	Uniprot accesion number			ICP Conc (mg/L)	Au	N	S
WGA	P10969			AuNP-MSA	83.904	0	1.5504
HRP	P00433			AuNP-WGAHRP	83.74	4.472	2.46
Mol. Weight (nitrogen/N) (g/mol)	14
Mol. Weight (sulfur/S) (g/mol)	32								2WGA:1HRP ratio				MSA mol. Wt. (g/mol)	150.15
						AA composition			WGA-HRP	Nitrogen	Sulfur		S wt fraction of MSA	0.21312
Amino acid (AA)	AA MW (g/mol)	No. N per AA	N weight fraction	No. S per AA	Sulfur weight fraction	WGA	HRP	No. AA (WGA-HRP)	Total AA MW	MW N/AA	MW S/AA
alanine	71.08	1	0.196961	0	0	10	23	41	2914.28	574	0			AuNP-MSA
arginine	156.19	4	0.358538	0	0	4	21	29	4529.51	1624	0		[MSA] (ug/ml)	7.27477
asparagine	114.11	2	0.245377	0	0	10	25	45	5134.95	1260	0		[MSA] (uM)	48.45
aspartic acid	115.09	1	0.121644	0	0	5	21	31	3567.79	434	0		MSA/AuNP	148.305
cysteine	103.15	1	0.135725	1	0.310228	32	8	72	7426.8	1008	2304
glutamic acid	129.12	1	0.108426	0	0	4	7	17	2195.04	238	0
glutamine	128.13	2	0.218528	0	0	12	13	35	4484.55	980	0
glycine	57.05	1	0.245399	0	0	41	17	99	5647.95	1386	0
histidine	137.14	3	0.306256	0	0	0	3	7	959.98	294	0
isoleucine	113.16	1	0.123719	0	0	2	13	17	1923.72	238	0
leucine	113.16	1	0.123719	0	0	4	35	43	4865.88	602	0
lysine	128.18	2	0.218443	0	0	7	6	22	2819.96	616	0
methionine	131.2	1	0.106707	1	0.243902	2	4	8	1049.6	112	256
phenlyanaline	147.18	1	0.0951216	0	0	3	20	24	3532.32	336	0
proline	97.12	1	0.144152	0	0	5	17	29	2816.48	406	0
serine	87.08	1	0.160772	0	0	13	25	49	4266.92	686	0
threonin	101.11	1	0.138463	0	0	5	25	33	3336.63	462	0
tryptophan	186.22	2	0.15036	0	0	3	1	7	1303.54	196	0
tyrosine	163.18	1	0.0857948	0	0	8	5	21	3426.78	294	0
valine	99.13	1	0.141229	0	0	1	17	19	1883.47	266	0
								Total MW	68086.1	12012	2560
								Heme+Ca2+	700
								Glycan (HRP)	9600
								Monosaccharides (WGA)	4000
								Total MW	82386.1
									Element wt. fraction in WGA-HRP	0.145801	0.0310732
									Conc WGAHRP (ug/ml)	30.6719	29.2728
									Conc (M)	4.50487e-07	4.29938e-07
Sample	Diameter (m)	Volume (m^3)	atoms / nanoparticle	MW particle (g/mol)	concentration (M)
AuNP-MSA	4.01e-09	3.37623e-26	1762.05	256829	3.26692e-07
AuNP-WGAHRP	4.16e-09	3.76946e-26	1967.28	286742	3.42887e-07
gold atom	3.32e-10	1.91608e-29
