# Supplementary material for: Interfacial Interactions between Neural Tracing Lectin–Gold Nanoparticle Conjugate and Cell Membrane Glycoproteins
Source: Langmuir. 2025 Apr 16;41(16):10161–76. doi: 10.1021/acs.langmuir.4c05034 (PMC12044695; doi:10.1021/acs.langmuir.4c05034)
Supplement: Supplementary file 1 — la4c05034_si_001.zip [file la4c05034_si_001.zip › Full protein list identified by mass spec.xlsx]

## Sheet: Full protein list identified by
Authors	Dr. Joel Yong1,*, Dan Wang2, Lachlan Kwok1, Sk Al Zaheri Mahmud1, Dr. Karen Hakobyan1, Prof. Megan S. Lord2, Prof. Guangzhao Mao1,3,*1School of Chemical Engineering, University of New South Wales, Sydney 2052, Australia 2Graduate School of Biomedical Engineering, University of New South Wales, Sydney 2052, Australia 3School of Engineering, Institute for Materials and Processes, The University of …
				emPAI score	emPAI score	emPAI score	emPAI score	emPAI score	emPAI score
Identified Proteins	Accession Number	Alternate ID	Molecular Weight	C2C12-D	C2C12-G	NE4C-D	NE4C-G	NSC34-D	NSC34-G	Taxonomy	biological regulation	cellular component organization	cellular process	growth	localization	locomotion	metabolic process	presynaptic process involved in chemical synaptic transmission	Golgi apparatus	cell junction	cytoplasm	cytoskeleton	endoplasmic reticulum	endosome	extracellular region	intracellular organelle	membrane	mitochondrion	nucleus	organelle membrane	organelle part	plasma membrane	ribosome	synapse	synapse part	catalytic activity	enzyme regulator activity	metallochaperone activity	molecular transducer activity	motor activity	signal transducer activity	structural molecule activity	translation regulator activity	transport	transporter activity	Retrograde transport at the Trans-Golgi-Network (Mus musculus)	Clathrin-mediated endocytosis (Mus musculus)	O-linked glycosylation (Mus musculus)	Gap junction trafficking (Mus musculus)
Calreticulin OS=Mus musculus OX=10090 GN=Calr PE=1 SV=1	P14211	Calr	48 kDa	23	15.1	13.1	11.4	42.6	37.2	Mus musculus	negative regulation of intracellular steroid hormone receptor signaling pathway, negative regulation of neuron differentiation, negative regulation of retinoic acid receptor signaling pathway, negative regulation of transcription from RNA polymerase II promoter, negative regulation of translation, negative regulation of trophoblast cell migration, positive regulation of NIK/NF-kappaB signaling, p…	cortical actin cytoskeleton organization, peptide antigen assembly with MHC class I protein complex	ERAD pathway, cardiac muscle cell differentiation, cellular response to electrical stimulus, cellular response to lithium ion, cellular response to virus, cellular senescence, cortical actin cytoskeleton organization, negative regulation of neuron differentiation, peptide antigen assembly with MHC class I protein complex, protein folding		protein export from nucleus, protein localization to nucleus		ERAD pathway				MHC class I peptide loading complex, acrosomal vesicle, cortical granule, cytolytic granule, cytosol, endoplasmic reticulum lumen, endoplasmic reticulum membrane, endoplasmic reticulum quality control compartment, perinuclear region of cytoplasm, phagocytic vesicle, ribosome, sarcoplasmic reticulum, sarcoplasmic reticulum lumen, smooth endoplasmic reticulum		MHC class I peptide loading complex, endoplasmic reticulum lumen, endoplasmic reticulum membrane, endoplasmic reticulum quality control compartment, sarcoplasmic reticulum, sarcoplasmic reticulum lumen, smooth endoplasmic reticulum		extracellular region, extracellular space	MHC class I peptide loading complex, acrosomal vesicle, cortical granule, cytolytic granule, endoplasmic reticulum, endoplasmic reticulum lumen, endoplasmic reticulum membrane, endoplasmic reticulum quality control compartment, nuclear envelope, phagocytic vesicle, ribosome, sarcoplasmic reticulum, sarcoplasmic reticulum lumen, smooth endoplasmic reticulum	MHC class I peptide loading complex, endoplasmic reticulum membrane, external side of plasma membrane		nuclear envelope		MHC class I peptide loading complex, endoplasmic reticulum lumen, endoplasmic reticulum membrane, endoplasmic reticulum quality control compartment, nuclear envelope, sarcoplasmic reticulum lumen	external side of plasma membrane	ribosome											protein export from nucleus	nuclear export signal receptor activity
High mobility group protein B1 OS=Mus musculus OX=10090 GN=Hmgb1 PE=1 SV=2	P63158	Hmgb1	25 kDa	19.4	28.7	70.4	54.6	103	54.6	Mus musculus	induction of positive chemotaxis, neutrophil clearance, positive regulation of DNA ligation, positive regulation of ERK1 and ERK2 cascade, positive regulation of NIK/NF-kappaB signaling, positive regulation of autophagy, positive regulation of cell migration, positive regulation of glycogen catabolic process, positive regulation of innate immune response, positive regulation of interferon-alpha p…	DNA geometric change, chromatin organization	DNA geometric change, DNA recombination, autophagy, base-excision repair, cellular response to interleukin-7, cellular response to lipopolysaccharide, chromatin organization, endothelial cell chemotaxis, glycogen catabolic process, macrophage activation involved in immune response, myeloid cell differentiation, myeloid dendritic cell activation, myeloid progenitor cell differentiation, plasmacyto…		apoptotic cell clearance, endothelial cell chemotaxis	endothelial cell chemotaxis	DNA recombination, autophagy, base-excision repair, glycogen catabolic process, transcription from RNA polymerase II promoter				cytosol, early endosome, endoplasmic reticulum-Golgi intermediate compartment			early endosome	extracellular region, extracellular space	chromosome, early endosome, endoplasmic reticulum-Golgi intermediate compartment, nucleus	membrane raft, plasma membrane		nucleus			plasma membrane					calcium-dependent protein kinase regulator activity, protein kinase activator activity							apoptotic cell clearance
Protein disulfide-isomerase OS=Mus musculus OX=10090 GN=P4hb PE=1 SV=2	P09103	P4hb	57 kDa	8.86	6.46	8.33	3.51	9.43	10.7	Mus musculus	insulin processing, positive regulation of substrate adhesion-dependent cell spreading, positive regulation of viral entry into host cell, regulation of oxidative stress-induced intrinsic apoptotic signaling pathway		cellular response to hypoxia, cellular response to interleukin-7, insulin processing, protein folding in endoplasmic reticulum, response to endoplasmic reticulum stress		ER to Golgi vesicle-mediated transport		insulin processing				cytosol, endoplasmic reticulum, endoplasmic reticulum chaperone complex, endoplasmic reticulum lumen, endoplasmic reticulum-Golgi intermediate compartment, melanosome, procollagen-proline 4-dioxygenase complex	cytoskeleton	endoplasmic reticulum chaperone complex, endoplasmic reticulum lumen, procollagen-proline 4-dioxygenase complex			cytoskeleton, endoplasmic reticulum, endoplasmic reticulum chaperone complex, endoplasmic reticulum lumen, endoplasmic reticulum-Golgi intermediate compartment, melanosome, procollagen-proline 4-dioxygenase complex	external side of plasma membrane				endoplasmic reticulum chaperone complex, endoplasmic reticulum lumen, procollagen-proline 4-dioxygenase complex	external side of plasma membrane				procollagen-proline 4-dioxygenase activity, protein disulfide isomerase activity, protein disulfide oxidoreductase activity, thiol oxidase activity								ER to Golgi vesicle-mediated transport
Alpha-actinin-4 OS=Mus musculus OX=10090 GN=Actn4 PE=1 SV=1	P57780	Actn4	105 kDa	6.53	3.34	1.5	2.3	2.1	2.96	Mus musculus	peroxisome proliferator activated receptor signaling pathway, positive regulation of pinocytosis, regulation of apoptotic process, retinoic acid receptor signaling pathway	actin cytoskeleton organization, actin filament bundle assembly, bicellular tight junction assembly	actin cytoskeleton organization, actin filament bundle assembly, bicellular tight junction assembly, glomerular visceral epithelial cell migration, muscle cell development, peroxisome proliferator activated receptor signaling pathway, retinoic acid receptor signaling pathway		glomerular visceral epithelial cell migration, protein localization to bicellular tight junction, protein transport	glomerular visceral epithelial cell migration	gene expression			cell junction, cell-cell junction, focal adhesion	Z disc, cortical actin cytoskeleton, perinuclear region of cytoplasm	cortical actin cytoskeleton, stress fiber				Z disc, cortical actin cytoskeleton, cortical cytoskeleton, nucleus, stress fiber	plasma membrane		nucleus		Z disc, cortical actin cytoskeleton, stress fiber	plasma membrane										structural constituent of cytoskeleton		protein transport
Spectrin alpha chain, non-erythrocytic 1 OS=Mus musculus OX=10090 GN=Sptan1 PE=1 SV=4	P16546	Sptan1	285 kDa	0.952	0.313	0.592	0.437	0.647	0.824	Mus musculus	actin filament capping	actin cytoskeleton organization, actin filament capping	actin cytoskeleton organization, actin filament capping							fascia adherens, paranodal junction	Z disc, cortical actin cytoskeleton, cortical cytoskeleton, cuticular plate, cytosol	cortical actin cytoskeleton, cuticular plate				Z disc, cortical actin cytoskeleton, cortical cytoskeleton, cuticular plate	lateral plasma membrane, plasma membrane				Z disc, cortical actin cytoskeleton, cuticular plate	lateral plasma membrane		glutamatergic synapse, postsynapse	postsynapse
High mobility group protein B2 OS=Mus musculus OX=10090 GN=Hmgb2 PE=1 SV=3	P30681	Hmgb2	24 kDa	0.905	7.94	133	223	90	27.5	Mus musculus	extrinsic apoptotic signaling pathway via death domain receptors, negative regulation of extrinsic apoptotic signaling pathway via death domain receptors, negative regulation of gene expression, negative regulation of transcription from RNA polymerase II promoter, positive regulation of endothelial cell proliferation, positive regulation of erythrocyte differentiation, positive regulation of gene…	DNA topological change, spermatid nucleus differentiation	DNA recombination, DNA topological change, cell chemotaxis, cellular response to lipopolysaccharide, extrinsic apoptotic signaling pathway via death domain receptors, regulation of neurogenesis, spermatid nucleus differentiation		cell chemotaxis	cell chemotaxis	DNA recombination, DNA topological change				cytoplasm, perinuclear region of cytoplasm				extracellular space	chromatin, condensed chromosome, nucleolus, nucleoplasm, nucleus			nucleolus, nucleoplasm, nucleus		chromatin, nucleolus, nucleoplasm
Alpha-actinin-1 OS=Mus musculus OX=10090 GN=Actn1 PE=1 SV=1	Q7TPR4	Actn1	103 kDa	4.05	2.26	0.864	0.751	2.58	2.37	Mus musculus		actin cytoskeleton organization, actin filament bundle assembly, actin filament network formation, cortical cytoskeleton organization, focal adhesion assembly, platelet formation	actin cytoskeleton organization, actin filament bundle assembly, actin filament network formation, cortical cytoskeleton organization, focal adhesion assembly, muscle cell development, platelet formation							cell junction, fascia adherens, focal adhesion	Z disc, cortical actin cytoskeleton, cortical cytoskeleton, dense core granule membrane, sarcomere, secretory granule	actin filament, cortical actin cytoskeleton, cortical cytoskeleton, stress fiber				Z disc, actin filament, cortical actin cytoskeleton, dense core granule membrane, sarcomere, secretory granule, stress fiber	dense core granule membrane, plasma membrane			dense core granule membrane	Z disc, actin filament, cortical actin cytoskeleton, dense core granule membrane, sarcomere, stress fiber	plasma membrane		dendritic spine, glutamatergic synapse	dendritic spine
Neutral alpha-glucosidase AB OS=Mus musculus OX=10090 GN=Ganab PE=1 SV=1	Q8BHN3	Ganab	107 kDa	0.994	0.31	2.32	1.32	2.75	3.35	Mus musculus			N-glycan processing				N-glycan processing, carbohydrate metabolic process		Golgi apparatus		Golgi apparatus, endoplasmic reticulum, glucosidase II complex, melanosome		endoplasmic reticulum, glucosidase II complex			Golgi apparatus, endoplasmic reticulum, glucosidase II complex, melanosome					glucosidase II complex					glucan 1,3-alpha-glucosidase activity
Protein disulfide-isomerase A4 OS=Mus musculus OX=10090 GN=Pdia4 PE=1 SV=3	P08003	Pdia4	72 kDa	3.95	1.54	2.47	0.947	1.43	6.06	Mus musculus	blood coagulation, fibrin clot formation, platelet aggregation, positive regulation of protein folding		chaperone-mediated protein folding, platelet aggregation, response to endoplasmic reticulum stress				blood coagulation, fibrin clot formation				endoplasmic reticulum, endoplasmic reticulum chaperone complex, endoplasmic reticulum lumen, melanosome, smooth endoplasmic reticulum		endoplasmic reticulum, endoplasmic reticulum chaperone complex, endoplasmic reticulum lumen, smooth endoplasmic reticulum			endoplasmic reticulum, endoplasmic reticulum chaperone complex, endoplasmic reticulum lumen, melanosome, smooth endoplasmic reticulum					endoplasmic reticulum chaperone complex, endoplasmic reticulum lumen					protein disulfide isomerase activity
DNA damage-binding protein 1 OS=Mus musculus OX=10090 GN=Ddb1 PE=1 SV=2	Q3U1J4	Ddb1	127 kDa	0.982	0.321	1.09	0.66	0.884	0.746	Mus musculus	Wnt signaling pathway, negative regulation of apoptotic process, negative regulation of developmental process, negative regulation of reproductive process, positive regulation by virus of viral protein levels in host cell, positive regulation of gluconeogenesis, positive regulation of protein catabolic process, positive regulation of viral genome replication, regulation of circadian rhythm, regul…	spindle assembly involved in female meiosis	DNA repair, UV-damage excision repair, Wnt signaling pathway, apoptotic process, cellular response to DNA damage stimulus, cellular response to UV, chromatin reprogramming in the zygote, ectopic germ cell programmed cell death, proteasomal protein catabolic process, proteasome-mediated ubiquitin-dependent protein catabolic process, protein ubiquitination, spindle assembly involved in female meios…			viral release from host cell	DNA repair, UV-damage excision repair, chromatin reprogramming in the zygote, proteasomal protein catabolic process, proteasome-mediated ubiquitin-dependent protein catabolic process, protein ubiquitination				cytoplasm					nucleolus, nucleoplasm, nucleus, site of double-strand break			nucleolus, nucleoplasm, nucleus		nucleolus, nucleoplasm, site of double-strand break
Endoplasmic reticulum chaperone BiP OS=Mus musculus OX=10090 GN=Hspa5 PE=1 SV=3	P20029	Hspa5	72 kDa	2.76	1.42	1.31	1.76	1.76	4.35	Mus musculus	ER overload response, endoplasmic reticulum unfolded protein response, maintenance of protein localization in endoplasmic reticulum, negative regulation of IRE1-mediated unfolded protein response, negative regulation of apoptotic process, negative regulation of protein complex assembly, negative regulation of transforming growth factor beta receptor signaling pathway, positive regulation of cell …		ER overload response, ERAD pathway, cellular response to glucose starvation, cellular response to interleukin-4, chaperone mediated protein folding requiring cofactor, endoplasmic reticulum unfolded protein response, maintenance of protein localization in endoplasmic reticulum, positive regulation of neuron projection development, protein refolding, proteolysis involved in cellular protein catabo…		maintenance of protein localization in endoplasmic reticulum, posttranslational protein targeting to membrane, translocation		ERAD pathway, proteolysis involved in cellular protein catabolic process				cytosol, endoplasmic reticulum chaperone complex, endoplasmic reticulum lumen, endoplasmic reticulum membrane, endoplasmic reticulum-Golgi intermediate compartment, melanosome, mitochondrion, smooth endoplasmic reticulum		endoplasmic reticulum, endoplasmic reticulum chaperone complex, endoplasmic reticulum lumen, endoplasmic reticulum membrane, smooth endoplasmic reticulum		extracellular region	COP9 signalosome, endoplasmic reticulum chaperone complex, endoplasmic reticulum lumen, endoplasmic reticulum membrane, endoplasmic reticulum-Golgi intermediate compartment, melanosome, mitochondrion, nucleus, smooth endoplasmic reticulum	endoplasmic reticulum membrane, plasma membrane	mitochondrion	COP9 signalosome, nucleus		COP9 signalosome, endoplasmic reticulum chaperone complex, endoplasmic reticulum lumen, endoplasmic reticulum membrane	plasma membrane				ATPase activity								posttranslational protein targeting to membrane, translocation
Laminin subunit gamma-1 OS=Mus musculus OX=10090 GN=Lamc1 PE=1 SV=2	P02468	Lamc1	177 kDa	0.604	0.694	0.633	0.855	0.438	0.519	Mus musculus	positive regulation of cell adhesion, positive regulation of integrin-mediated signaling pathway, positive regulation of muscle cell differentiation	axon guidance, chromatin organization, extracellular matrix disassembly, hemidesmosome assembly, macromolecular complex assembly, neuron projection development	axon guidance, cell migration, chromatin organization, extracellular matrix disassembly, hair cell differentiation, hemidesmosome assembly, macromolecular complex assembly, neuron projection development		cell migration	axon guidance, cell migration	gene expression								basement membrane, extracellular region, laminin-1 complex, laminin-10 complex, synaptic cleft									neuromuscular junction, synaptic cleft	synaptic cleft							extracellular matrix structural constituent
Tropomyosin alpha-1 chain OS=Mus musculus OX=10090 GN=Tpm1 PE=1 SV=1	P58771	Tpm1	33 kDa	42	13.9	1.89	5.25	3.25	4.68	Mus musculus	actin filament capping, negative regulation of cell migration, positive regulation of cell adhesion, positive regulation of heart rate by epinephrine, positive regulation of stress fiber assembly	actin filament capping, actin filament organization, ruffle organization	actin filament capping, actin filament organization, muscle filament sliding, ruffle organization								cytoplasm, muscle thin filament tropomyosin, myofibril	actin cytoskeleton, actin filament, muscle thin filament tropomyosin				actin cytoskeleton, actin filament, muscle thin filament tropomyosin, myofibril					actin filament, muscle thin filament tropomyosin											structural constituent of cytoskeleton
Heat shock 70 kDa protein 4 OS=Mus musculus OX=10090 GN=Hspa4 PE=1 SV=1	Q61316	Hspa4	94 kDa	1.34	0.846	1.42	1.42	1.19	2.29	Mus musculus	negative regulation of gene expression, negative regulation of protein phosphorylation, regulation of microglial cell activation		neuron apoptotic process, protein folding								cytosol					lipid particle, nucleus			nucleus								adenyl-nucleotide exchange factor activity
Eukaryotic translation initiation factor 4B OS=Mus musculus OX=10090 GN=Eif4b PE=1 SV=1	Q8BGD9	Eif4b	69 kDa	1.2	2.05	1.65	2.84	2.5	2.05	Mus musculus											cytosol
Calnexin OS=Mus musculus OX=10090 GN=Canx PE=1 SV=1	P35564	Canx	67 kDa	2.78	1.04	1.35	2.12	2.43	3.79	Mus musculus			ERAD pathway, protein folding		clathrin-dependent endocytosis, synaptic vesicle endocytosis		ERAD pathway				dendrite cytoplasm, endoplasmic reticulum membrane, endoplasmic reticulum quality control compartment, lumenal side of endoplasmic reticulum membrane, melanosome membrane, mitochondrial membrane, ribosome, smooth endoplasmic reticulum		endoplasmic reticulum, endoplasmic reticulum membrane, endoplasmic reticulum quality control compartment, lumenal side of endoplasmic reticulum membrane, smooth endoplasmic reticulum			endoplasmic reticulum membrane, endoplasmic reticulum quality control compartment, lumenal side of endoplasmic reticulum membrane, melanosome membrane, mitochondrial membrane, nuclear membrane, ribosome, smooth endoplasmic reticulum	endoplasmic reticulum membrane, lumenal side of endoplasmic reticulum membrane, melanosome membrane, mitochondrial membrane, nuclear membrane, postsynaptic membrane, presynaptic active zone membrane	mitochondrial membrane	nuclear membrane	melanosome membrane, mitochondrial membrane, nuclear membrane	ER-mitochondrion membrane contact site, endoplasmic reticulum membrane, endoplasmic reticulum quality control compartment, lumenal side of endoplasmic reticulum membrane, melanosome membrane, mitochondrial membrane, nuclear membrane	postsynaptic membrane, presynaptic active zone membrane	ribosome	dendritic spine, glutamatergic synapse, postsynaptic membrane, presynaptic active zone membrane	dendritic spine, postsynaptic membrane, presynaptic active zone membrane									clathrin-dependent endocytosis, synaptic vesicle endocytosis
Tropomyosin alpha-3 chain OS=Mus musculus OX=10090 GN=Tpm3 PE=1 SV=3	P21107	Tpm3	33 kDa	24.7	12.2	1.36	3.61	2.15	2.81	Mus musculus		actin filament organization	actin filament organization								cortical cytoskeleton	actin filament, cortical cytoskeleton, podosome, stress fiber				actin filament, cortical cytoskeleton, podosome, stress fiber					actin filament, podosome, stress fiber
Golgi apparatus protein 1 OS=Mus musculus OX=10090 GN=Glg1 PE=1 SV=1	Q61543	Glg1	134 kDa	0.505	0.334	1.38	0.914	0.697	0.579	Mus musculus	negative regulation of protein processing, negative regulation of transforming growth factor beta receptor signaling pathway, regulation of chondrocyte differentiation, transforming growth factor beta receptor signaling pathway		transforming growth factor beta receptor signaling pathway				protein processing		Golgi medial cisterna, Golgi membrane		Golgi apparatus, Golgi medial cisterna, Golgi membrane	microtubule organizing center			extracellular matrix	Golgi apparatus, Golgi medial cisterna, Golgi membrane, microtubule organizing center	Golgi membrane, plasma membrane			Golgi membrane	Golgi medial cisterna, Golgi membrane, microtubule organizing center	plasma membrane
Nuclear migration protein nudC OS=Mus musculus OX=10090 GN=Nudc PE=1 SV=1	O35685	Nudc	38 kDa	2.45	1.69	8.28	6.25	13	13	Mus musculus		mitotic metaphase plate congression, mitotic spindle organization	cell division, mitotic metaphase plate congression, mitotic spindle organization, protein folding		mitotic metaphase plate congression, nuclear migration						cytosol	microtubule, mitotic spindle				microtubule, mitotic spindle, nucleus			nucleus		microtubule, mitotic spindle
Tropomyosin beta chain OS=Mus musculus OX=10090 GN=Tpm2 PE=1 SV=1	P58774	Tpm2	33 kDa	22.6	6.48	1.15	1.37	2.48	4.1	Mus musculus		actin filament organization	actin filament organization								muscle thin filament tropomyosin	actin cytoskeleton, actin filament, muscle thin filament tropomyosin				actin cytoskeleton, actin filament, muscle thin filament tropomyosin					actin filament, muscle thin filament tropomyosin											structural constituent of cytoskeleton
Protein PRRC2C OS=Mus musculus OX=10090 GN=Prrc2c PE=1 SV=3	Q3TLH4	Prrc2c	311 kDa	0.0533	0.409	0.231	0.423	0.283	0.206	Mus musculus		stress granule assembly	hematopoietic progenitor cell differentiation, stress granule assembly								cytoplasmic stress granule, cytosol					cytoplasmic stress granule
Integrin beta-1 OS=Mus musculus OX=10090 GN=Itgb1 PE=1 SV=1	P09055	Itgb1	88 kDa	2.08	1.57	0.725	0.788	1.57	1.67	Mus musculus	CD40 signaling pathway, integrin-mediated signaling pathway, modulation of synaptic transmission, negative regulation of Rho protein signal transduction, negative regulation of anoikis, negative regulation of cell projection organization, negative regulation of cell proliferation, negative regulation of neuron differentiation, negative regulation of vasoconstriction, positive regulation of angiog…	axon extension, basement membrane organization, bicellular tight junction assembly, cell projection organization, dendrite morphogenesis, establishment of mitotic spindle orientation, formation of radial glial scaffolds, lamellipodium assembly, maintenance of postsynaptic specialization structure, neuron projection development, protein transport within lipid bilayer, sarcomere organization	CD40 signaling pathway, G1/S transition of mitotic cell cycle, axon extension, basement membrane organization, bicellular tight junction assembly, cardiac cell fate specification, cardiac muscle cell differentiation, cardiac muscle cell myoblast differentiation, cell migration involved in sprouting angiogenesis, cellular response to low-density lipoprotein particle stimulus, dendrite morphogenesi…	axon extension	cell migration involved in sprouting angiogenesis, establishment of mitotic spindle orientation, formation of radial glial scaffolds, germ cell migration, leukocyte tethering or rolling, phagocytosis, protein transport within lipid bilayer, receptor internalization	cell migration involved in sprouting angiogenesis, formation of radial glial scaffolds, germ cell migration, leukocyte tethering or rolling	receptor internalization			focal adhesion, hemidesmosome, intercalated disc	acrosomal vesicle, melanosome, perinuclear region of cytoplasm, recycling endosome			recycling endosome	basement membrane	acrosomal vesicle, melanosome, recycling endosome	external side of plasma membrane, integrin alpha1-beta1 complex, integrin alpha10-beta1 complex, integrin alpha11-beta1 complex, integrin alpha2-beta1 complex, integrin alpha3-beta1 complex, integrin alpha4-beta1 complex, integrin alpha5-beta1 complex, integrin alpha7-beta1 complex, integrin alpha9-beta1 complex, integrin alphav-beta1 complex, membrane raft, plasma membrane, postsynaptic membrane…					external side of plasma membrane, integrin alpha1-beta1 complex, integrin alpha10-beta1 complex, integrin alpha11-beta1 complex, integrin alpha2-beta1 complex, integrin alpha3-beta1 complex, integrin alpha4-beta1 complex, integrin alpha5-beta1 complex, integrin alpha7-beta1 complex, integrin alpha9-beta1 complex, integrin alphav-beta1 complex, postsynaptic membrane, ruffle membrane, sarcolemma		Schaffer collateral - CA1 synapse, dendritic spine, glutamatergic synapse, neuromuscular junction, postsynaptic membrane	dendritic spine, postsynaptic membrane, synaptic membrane				signaling receptor activity		signaling receptor activity			phagocytosis, protein transport within lipid bilayer, receptor internalization
14-3-3 protein zeta/delta OS=Mus musculus OX=10090 GN=Ywhaz PE=1 SV=1	P63101	Ywhaz	28 kDa	8.56	3.86	12.4	3.34	5.82	12.4	Mus musculus	ERK1 and ERK2 cascade, histamine secretion by mast cell, negative regulation of TORC1 signaling, negative regulation of innate immune response, negative regulation of protein localization to nucleus, negative regulation of transcription from RNA polymerase II promoter, regulation of ERK1 and ERK2 cascade, regulation of programmed cell death, regulation of synapse maturation, signal transduction	Golgi reassembly, protein targeting to mitochondrion	ERK1 and ERK2 cascade, Golgi reassembly, cellular response to glucose starvation, histamine secretion by mast cell, protein phosphorylation, protein targeting to mitochondrion, signal transduction, synaptic target recognition		establishment of Golgi localization, histamine secretion by mast cell, protein localization, protein targeting, protein targeting to mitochondrion		ERK1 and ERK2 cascade, protein phosphorylation				cytosol, melanosome, mitochondrion, perinuclear region of cytoplasm					melanosome, mitochondrion, nucleus		mitochondrion	nucleus					glutamatergic synapse, hippocampal mossy fiber to CA3 synapse, postsynaptic specialization	postsynaptic specialization									histamine secretion by mast cell, protein targeting, protein targeting to mitochondrion
Prolow-density lipoprotein receptor-related protein 1 OS=Mus musculus OX=10090 GN=Lrp1 PE=1 SV=1	Q91ZX7	Lrp1	505 kDa	0.576	0.351	0.0194	0.00642	0	0	Mus musculus	enzyme linked receptor protein signaling pathway, negative regulation of SMAD protein import into nucleus, negative regulation of Wnt signaling pathway, negative regulation of cell-substrate adhesion, negative regulation of cytosolic calcium ion concentration, negative regulation of focal adhesion assembly, negative regulation of gene expression, negative regulation of neuron apoptotic process, n…	chemoattraction of axon, positive regulation of axon extension involved in regeneration, positive regulation of collateral sprouting of injured axon	astrocyte activation involved in immune response, cellular lipid catabolic process, cellular response to beta-amyloid, chemoattraction of axon, enzyme linked receptor protein signaling pathway, negative regulation of cytosolic calcium ion concentration, negative regulation of neuron projection development, positive regulation of Schwann cell migration, positive regulation of axon extension involv…		apoptotic cell clearance, lysosomal transport, receptor-mediated endocytosis	chemoattraction of axon	cellular lipid catabolic process, cholesterol metabolic process		Golgi apparatus		Golgi apparatus, clathrin-coated vesicle, endosome, insulin-responsive compartment	microtubule organizing center		endosome		Golgi apparatus, clathrin-coated vesicle, endosome, insulin-responsive compartment, microtubule organizing center, nucleus	clathrin-coated pit, external side of plasma membrane, plasma membrane, postsynaptic density membrane		nucleus		microtubule organizing center, postsynaptic density membrane	external side of plasma membrane, plasma membrane, postsynaptic density membrane		glutamatergic synapse, postsynaptic density membrane	postsynaptic density membrane				alpha-2 macroglobulin receptor activity, coreceptor activity		coreceptor activity			apoptotic cell clearance, lysosomal transport, receptor-mediated endocytosis
Tropomyosin alpha-4 chain OS=Mus musculus OX=10090 GN=Tpm4 PE=1 SV=3	Q6IRU2	Tpm4	28 kDa	14.8	10.3	7.14	6.29	2.76	4.23	Mus musculus		actin filament organization, platelet formation	actin filament organization, platelet formation								cortical cytoskeleton	actin cytoskeleton, actin filament, cortical cytoskeleton, podosome, stress fiber				actin cytoskeleton, actin filament, cortical cytoskeleton, podosome, stress fiber					actin filament, podosome, stress fiber
Nuclear ubiquitous casein and cyclin-dependent kinase substrate 1 OS=Mus musculus OX=10090 GN=Nucks1 PE=1 SV=1	Q80XU3	Nucks1	26 kDa	7.5	6.55	12.7	23.8	3.69	14.4	Mus musculus	cellular glucose homeostasis, modulation by host of viral RNA-binding transcription factor activity, positive regulation by host of viral genome replication, positive regulation by host of viral transcription, positive regulation of insulin receptor signaling pathway, positive regulation of transcription from RNA polymerase II promoter, regulation of DNA replication, regulation of DNA strand elon…	chromatin organization	cellular glucose homeostasis, cellular response to X-ray, chromatin organization, double-strand break repair via homologous recombination, interstrand cross-link repair, replication fork processing				double-strand break repair via homologous recombination, interstrand cross-link repair, replication fork processing				cytoplasm					chromatin, nucleolus, nucleoplasm, nucleus			nucleolus, nucleoplasm, nucleus		chromatin, nucleolus, nucleoplasm
Hepatoma-derived growth factor OS=Mus musculus OX=10090 GN=Hdgf PE=1 SV=2	P51859	Hdgf	26 kDa	14.4	0.812	12.7	21	14.4	16.3	Mus musculus	negative regulation of neuron apoptotic process, negative regulation of transcription from RNA polymerase II promoter, positive regulation of cell division, positive regulation of transcription from RNA polymerase II promoter	chromatin remodeling	cellular response to interleukin-7, chromatin remodeling		protein localization to nucleus						cytoplasm				extracellular space	nucleus			nucleus
Glucosidase 2 subunit beta OS=Mus musculus OX=10090 GN=Prkcsh PE=1 SV=1	O08795	Prkcsh	59 kDa	0.63	0.918	1.52	1.14	2.88	3.33	Mus musculus	negative regulation of neuron projection development		N-glycan processing, negative regulation of neuron projection development				N-glycan processing				endoplasmic reticulum, glucosidase II complex		endoplasmic reticulum, glucosidase II complex			endoplasmic reticulum, glucosidase II complex, intracellular membrane-bounded organelle					glucosidase II complex
Neural cell adhesion molecule 1 OS=Mus musculus OX=10090 GN=Ncam1 PE=1 SV=3	P13595	Ncam1	119 kDa	1.12	0.58	1.5	0.0273	0.207	0.497	Mus musculus	calcium-mediated signaling, cell surface receptor signaling pathway, modulation of synaptic transmission, negative regulation of programmed cell death, positive regulation of calcium-mediated signaling, positive regulation of cardiac muscle cell proliferation, regulation of exocyst assembly, regulation of semaphorin-plexin signaling pathway	axonal fasciculation, commissural neuron axon guidance, neuron projection development	axonal fasciculation, calcium-mediated signaling, cell surface receptor signaling pathway, commissural neuron axon guidance, epithelial to mesenchymal transition, neuron development, neuron projection development			commissural neuron axon guidance				cell-cell junction							external side of plasma membrane, plasma membrane, postsynaptic membrane, presynaptic membrane					external side of plasma membrane, postsynaptic membrane, presynaptic membrane		Schaffer collateral - CA1 synapse, glutamatergic synapse, postsynaptic membrane, presynaptic membrane	postsynaptic membrane, presynaptic membrane
14-3-3 protein epsilon OS=Mus musculus OX=10090 GN=Ywhae PE=1 SV=1	P62259	Ywhae	29 kDa	5.92	1.93	9.64	4.01	3.5	3.04	Mus musculus	MAPK cascade, cytoplasmic pattern recognition receptor signaling pathway, negative regulation of calcium ion export from cell, negative regulation of peptidyl-serine dephosphorylation, negative regulation of protein dephosphorylation, negative regulation of toll-like receptor signaling pathway, positive regulation of protein export from nucleus, regulation of cytosolic calcium ion concentration, …		MAPK cascade, cellular response to heat, cytoplasmic pattern recognition receptor signaling pathway, neuron migration, regulation of cytosolic calcium ion concentration		neuron migration, protein localization to endoplasmic reticulum, protein localization to nucleus, protein targeting	neuron migration	MAPK cascade				cytosol, endoplasmic reticulum, melanosome, mitochondrion	kinesin complex	endoplasmic reticulum			endoplasmic reticulum, kinesin complex, melanosome, mitochondrion, nucleus	plasma membrane	mitochondrion	nucleus		kinesin complex	plasma membrane		glutamatergic synapse										protein targeting
Nuclear autoantigenic sperm protein OS=Mus musculus OX=10090 GN=Nasp PE=1 SV=2	Q99MD9	Nasp	84 kDa	0.0793	0.21	2.52	2.8	0.21	0.521	Mus musculus		CENP-A containing nucleosome assembly, DNA replication-dependent nucleosome assembly	CENP-A containing nucleosome assembly, DNA replication, DNA replication-dependent nucleosome assembly, G1/S transition of mitotic cell cycle		protein transport		DNA replication				cytoplasm					nucleoplasm, nucleus			nucleoplasm, nucleus		nucleoplasm													protein transport
Calmodulin-1 OS=Mus musculus OX=10090 GN=Calm1 PE=1 SV=1	P0DP26 (+2)	Calm1	17 kDa	7.88	9.65	7.88	3.29	17.4	5.17	Mus musculus	mitochondrion-ER tethering, negative regulation of ryanodine-sensitive calcium-release channel activity, positive regulation of JAK-STAT cascade, positive regulation of protein dephosphorylation, regulation of cardiac muscle cell action potential, regulation of cardiac muscle contraction, regulation of cytokinesis, regulation of heart rate, regulation of release of sequestered calcium ion into cy…	autophagosome docking, mitochondrion-ER tethering	G2/M transition of mitotic cell cycle, autophagosome docking, cellular response to interferon-beta, cellular response to interferon-gamma, mitochondrion-ER tethering		mitochondrion-ER tethering		autophagosome docking				cytosol, sarcomere	centrosome, spindle microtubule, spindle pole				centrosome, nucleoplasm, sarcomere, spindle microtubule, spindle pole	calcium channel complex, voltage-gated potassium channel complex		nucleoplasm		centrosome, nucleoplasm, sarcomere, sperm midpiece, spindle microtubule, spindle pole	voltage-gated potassium channel complex		calyx of Held	calyx of Held		adenylate cyclase activator activity, nitric-oxide synthase regulator activity, protein phosphatase activator activity, protein serine/threonine kinase activator activity
Heat shock cognate 71 kDa protein OS=Mus musculus OX=10090 GN=Hspa8 PE=1 SV=1	P63017	Hspa8	71 kDa	0.88	0.798	1.46	0.57	0.718	2.23	Mus musculus	modulation by host of viral process, negative regulation of NLRP3 inflammasome complex assembly, negative regulation of cardiac muscle cell apoptotic process, negative regulation of supramolecular fiber organization, negative regulation of transcription, DNA-templated, positive regulation by host of viral genome replication, positive regulation of T cell mediated cytotoxicity, positive regulation…	chaperone-mediated autophagy translocation complex disassembly, maintenance of postsynaptic specialization structure, positive regulation of lysosomal membrane permeability, synaptic vesicle uncoating	ATP metabolic process, G1/S transition of mitotic cell cycle, cellular response to cadmium ion, cellular response to heat, cellular response to hydrogen peroxide, chaperone mediated protein folding requiring cofactor, chaperone-mediated autophagy, chaperone-mediated autophagy translocation complex disassembly, chaperone-mediated protein folding, clathrin coat disassembly, late endosomal microauto…		protein import into nucleus, protein targeting to lysosome involved in chaperone-mediated autophagy, protein transmembrane import into intracellular organelle, slow axonal transport, synaptic vesicle uncoating		ATP metabolic process, chaperone-mediated autophagy, late endosomal microautophagy, mRNA splicing, via spliceosome, protein targeting to lysosome involved in chaperone-mediated autophagy				autophagosome, late endosome, late endosome lumen, lysosomal matrix, lysosomal membrane, melanosome, perinuclear region of cytoplasm, postsynaptic cytosol, presynaptic cytosol, synaptic vesicle	intermediate filament, microtubule		late endosome, late endosome lumen	extracellular exosome	autophagosome, intermediate filament, late endosome, late endosome lumen, lysosomal matrix, lysosomal membrane, melanosome, microtubule, nucleolus, nucleus, spliceosomal complex, synaptic vesicle	lysosomal membrane, plasma membrane, postsynaptic specialization membrane		nucleolus, nucleus, spliceosomal complex	lysosomal membrane	intermediate filament, late endosome lumen, lysosomal matrix, lysosomal membrane, microtubule, nucleolus, postsynaptic specialization membrane, spliceosomal complex	postsynaptic specialization membrane		asymmetric synapse, dendritic spine, glutamatergic synapse, photoreceptor ribbon synapse, postsynapse, postsynaptic cytosol, postsynaptic density, postsynaptic specialization membrane, presynapse, presynaptic cytosol, synaptic vesicle, terminal bouton	dendritic spine, postsynapse, postsynaptic cytosol, postsynaptic density, postsynaptic specialization membrane, presynapse, presynaptic cytosol, synaptic vesicle, terminal bouton	clathrin-uncoating ATPase activity								protein import into nucleus, protein targeting to lysosome involved in chaperone-mediated autophagy, protein transmembrane import into intracellular organelle, slow axonal transport, synaptic vesicle uncoating			Clathrin-mediated endocytosis (Mus musculus)
Y-box-binding protein 1 OS=Mus musculus OX=10090 GN=Ybx1 PE=1 SV=3	P62960	Ybx1	36 kDa	5.38	1.21	1.21	19.1	0.855	4.35	Mus musculus	CRD-mediated mRNA stabilization, mRNA stabilization, negative regulation of cellular senescence, negative regulation of nuclear-transcribed mRNA catabolic process, deadenylation-dependent decay, negative regulation of striated muscle cell differentiation, negative regulation of transcription from RNA polymerase II promoter, negative regulation of translation, positive regulation of cell division,…		RNA splicing, cellular response to interleukin-7, mRNA processing		RNA transport, miRNA transport, protein localization to cytoplasmic stress granule, tRNA transport		RNA splicing, mRNA processing				CRD-mediated mRNA stability complex, P-body, cytoplasmic stress granule, cytosol, endoplasmic reticulum, perinuclear region of cytoplasm		endoplasmic reticulum		extracellular exosome	P-body, U12-type spliceosomal complex, cytoplasmic stress granule, endoplasmic reticulum, histone pre-mRNA 3'end processing complex, nucleus	plasma membrane		U12-type spliceosomal complex, histone pre-mRNA 3'end processing complex, nucleus		U12-type spliceosomal complex, histone pre-mRNA 3'end processing complex	plasma membrane		synapse										RNA transport, miRNA transport, tRNA transport
Transcription elongation regulator 1 OS=Mus musculus OX=10090 GN=Tcerg1 PE=1 SV=2	Q8CGF7	Tcerg1	124 kDa	0	0.438	0.963	0.68	0.595	0.401	Mus musculus			transcription, DNA-templated				transcription, DNA-templated									nucleoplasm, nucleus			nucleoplasm, nucleus		nucleoplasm
Rab GDP dissociation inhibitor alpha OS=Mus musculus OX=10090 GN=Gdi1 PE=1 SV=3	P50396	Gdi1	51 kDa	2.31	0.459	2.52	1.41	3.82	3.25	Mus musculus	Rab protein signal transduction, negative regulation of axonogenesis, negative regulation of protein targeting to membrane, positive regulation of axon extension, positive regulation of toll-like receptor signaling pathway	positive regulation of axon extension	Rab protein signal transduction, negative regulation of axonogenesis, positive regulation of axon extension		protein transport, vesicle-mediated transport				Golgi apparatus		Golgi apparatus, endoplasmic reticulum, presynaptic cytosol		endoplasmic reticulum			Golgi apparatus, endoplasmic reticulum								presynaptic cytosol	presynaptic cytosol		GTPase activator activity, Rab GDP-dissociation inhibitor activity							protein transport, vesicle-mediated transport
NSFL1 cofactor p47 OS=Mus musculus OX=10090 GN=Nsfl1c PE=1 SV=1	Q9CZ44	Nsfl1c	41 kDa	2.21	1.17	5.45	4.11	4.11	3.05	Mus musculus	negative regulation of protein localization to centrosome, positive regulation of mitotic centrosome separation	Golgi organization, autophagosome assembly, establishment of mitotic spindle orientation, membrane fusion, nuclear envelope reassembly	Golgi organization, autophagosome assembly, establishment of mitotic spindle orientation, membrane fusion, nuclear envelope reassembly, proteasome-mediated ubiquitin-dependent protein catabolic process		establishment of mitotic spindle orientation		autophagosome assembly, proteasome-mediated ubiquitin-dependent protein catabolic process		Golgi stack		Golgi stack, VCP-NSFL1C complex, cytosol	spindle pole centrosome				Golgi stack, chromosome, nucleus, spindle pole centrosome			nucleus		Golgi stack, spindle pole centrosome
Prelamin-A/C OS=Mus musculus OX=10090 GN=Lmna PE=1 SV=2	P48678	Lmna	74 kDa	2.2	2.97	0.044	0.09	2.07	1.27	Mus musculus	negative regulation of adipose tissue development, negative regulation of cardiac muscle hypertrophy in response to stress, negative regulation of extrinsic apoptotic signaling pathway, negative regulation of mesenchymal cell proliferation, negative regulation of release of cytochrome c from mitochondria, positive regulation of gene expression, positive regulation of osteoblast differentiation, r…	establishment or maintenance of microtubule cytoskeleton polarity, heterochromatin assembly, nucleus organization, protein localization to nuclear envelope	DNA double-strand break attachment to nuclear envelope, cellular response to hypoxia, cellular senescence, establishment of cell polarity, establishment or maintenance of microtubule cytoskeleton polarity, heterochromatin assembly, nucleus organization, protein localization to nuclear envelope, ventricular cardiac muscle cell development		DNA double-strand break attachment to nuclear envelope, nuclear migration, nuclear pore localization, protein import into nucleus, protein localization to nuclear envelope						perinuclear region of cytoplasm	lamin filament				lamin filament, nuclear envelope, nuclear lamina, nuclear matrix, nuclear membrane, nuclear speck, nucleoplasm, nucleus, site of double-strand break	nuclear membrane		lamin filament, nuclear envelope, nuclear lamina, nuclear matrix, nuclear membrane, nuclear speck, nucleoplasm	nuclear membrane	lamin filament, nuclear envelope, nuclear lamina, nuclear matrix, nuclear membrane, nuclear speck, nucleoplasm, site of double-strand break											structural constituent of cytoskeleton		protein import into nucleus
Eukaryotic translation initiation factor 5A-1 OS=Mus musculus OX=10090 GN=Eif5a PE=1 SV=2	P63242	Eif5a	17 kDa	6.4	6.4	11.8	4.14	21.1	17.4	Mus musculus	negative regulation of apoptotic process, positive regulation of apoptotic process, positive regulation of cardiac muscle cell apoptotic process, positive regulation of cytosolic calcium ion concentration, positive regulation of muscle cell differentiation, positive regulation of reactive oxygen species metabolic process, positive regulation of translational elongation, positive regulation of tra…		positive regulation of cytosolic calcium ion concentration, translational elongation				translational elongation				endoplasmic reticulum membrane		endoplasmic reticulum membrane			endoplasmic reticulum membrane, nucleus	endoplasmic reticulum membrane		nucleus		endoplasmic reticulum membrane			synapse
Cytoskeleton-associated protein 4 OS=Mus musculus OX=10090 GN=Ckap4 PE=1 SV=2	Q8BMK4	Ckap4	64 kDa	1.02	1.47	0.494	0.651	1.02	2.17	Mus musculus											endoplasmic reticulum, endoplasmic reticulum membrane, perinuclear region of cytoplasm, rough endoplasmic reticulum	cytoskeleton	endoplasmic reticulum membrane, rough endoplasmic reticulum			cytoskeleton, endoplasmic reticulum, endoplasmic reticulum membrane, lipid particle, rough endoplasmic reticulum	endoplasmic reticulum membrane, plasma membrane				endoplasmic reticulum membrane	plasma membrane
Proteasome subunit alpha type-1 OS=Mus musculus OX=10090 GN=Psma1 PE=1 SV=1	Q9R1P4	Psma1	30 kDa	2.98	2.22	4.48	7.38	5.78	7.38	Mus musculus	negative regulation of inflammatory response to antigenic stimulus		proteasome-mediated ubiquitin-dependent protein catabolic process				proteasome-mediated ubiquitin-dependent protein catabolic process				cytosol	centrosome				centrosome, nucleoplasm, nucleus			nucleoplasm, nucleus		centrosome, nucleoplasm
Spectrin beta chain, non-erythrocytic 1 OS=Mus musculus OX=10090 GN=Sptbn1 PE=1 SV=2	Q62261	Sptbn1	274 kDa	0.28	0.0731	0.207	0.207	0.138	0.179	Mus musculus	actin filament capping, positive regulation of interleukin-2 production, positive regulation of protein localization to plasma membrane, regulation of SMAD protein import into nucleus	Golgi to plasma membrane protein transport, actin cytoskeleton organization, actin filament capping, membrane assembly	Golgi to plasma membrane protein transport, actin cytoskeleton organization, actin filament capping, membrane assembly, mitotic cytokinesis		Golgi to plasma membrane protein transport, protein localization to plasma membrane					cell junction	M band, cortical actin cytoskeleton, cuticular plate, cytosol, spectrin	cortical actin cytoskeleton, cortical cytoskeleton, cuticular plate, spectrin				M band, cortical actin cytoskeleton, cuticular plate, nucleolus, nucleus, spectrin	axolemma, plasma membrane		nucleolus, nucleus		M band, cortical actin cytoskeleton, cuticular plate, nucleolus, spectrin	axolemma		glutamatergic synapse, postsynapse, postsynaptic density	postsynapse, postsynaptic density							structural constituent of cytoskeleton		Golgi to plasma membrane protein transport
Laminin subunit beta-1 OS=Mus musculus OX=10090 GN=Lamb1 PE=1 SV=3	P02469	Lamb1	197 kDa	0.53	0.607	0.257	0.53	0.0333	0	Mus musculus	negative regulation of cell adhesion, positive regulation of cell adhesion, positive regulation of cell migration, positive regulation of integrin-mediated signaling pathway, positive regulation of muscle cell differentiation	axon guidance, basement membrane assembly, neuron projection development, substrate adhesion-dependent cell spreading	axon guidance, basement membrane assembly, cell migration, neuron projection development, substrate adhesion-dependent cell spreading		cell migration	axon guidance, cell migration					perinuclear region of cytoplasm				basement membrane, extracellular matrix, laminin-1 complex, laminin-10 complex, laminin-2 complex, laminin-8 complex	nucleus			nucleus													extracellular matrix structural constituent
Progranulin OS=Mus musculus OX=10090 GN=Grn PE=1 SV=2	P28798	Grn	63 kDa	1.74	1.13	0.573	0.654	1.35	1.74	Mus musculus	lysosomal lumen acidification, negative regulation of inflammatory response, negative regulation of innate immune response, negative regulation of microglial cell activation, negative regulation of neuron apoptotic process, negative regulation of neutrophil activation, negative regulation of respiratory burst involved in inflammatory response, positive regulation of angiogenesis, positive regulat…	lysosomal lumen acidification, lysosome organization, maintenance of synapse structure	astrocyte activation involved in immune response, lysosomal lumen acidification, lysosomal protein catabolic process, lysosome organization, maintenance of synapse structure, microglial cell activation involved in immune response, positive regulation of axon regeneration, positive regulation of dendritic spine development, positive regulation of neuron projection development	trophectodermal cell proliferation	lysosomal transport, synaptic vesicle endocytosis		lysosomal protein catabolic process		Golgi apparatus, trans-Golgi network		Golgi apparatus, endoplasmic reticulum, late endosome, lysosomal membrane, lysosome, mitochondrion, trans-Golgi network		endoplasmic reticulum	late endosome	extracellular region, extracellular space	Golgi apparatus, endoplasmic reticulum, late endosome, lysosomal membrane, lysosome, mitochondrion, trans-Golgi network	lysosomal membrane, plasma membrane	mitochondrion		lysosomal membrane	lysosomal membrane, trans-Golgi network	plasma membrane		glutamatergic synapse, presynapse	presynapse									lysosomal transport, synaptic vesicle endocytosis
Src substrate cortactin OS=Mus musculus OX=10090 GN=Cttn PE=1 SV=2	Q60598	Cttn	61 kDa	0.44	0.969	1.07	0.869	1.3	1.07	Mus musculus	extrinsic apoptotic signaling pathway, negative regulation of extrinsic apoptotic signaling pathway, positive regulation of actin filament polymerization, positive regulation of chemotaxis, positive regulation of smooth muscle contraction, regulation of axon extension, regulation of cell projection assembly, regulation of macromitophagy	actin cytoskeleton organization, dendritic spine maintenance, focal adhesion assembly, lamellipodium organization, modification of postsynaptic actin cytoskeleton, neuron projection morphogenesis, positive regulation of actin filament polymerization, regulation of axon extension, substrate-dependent cell migration, cell extension	actin cytoskeleton organization, cell migration, dendritic spine maintenance, extrinsic apoptotic signaling pathway, focal adhesion assembly, lamellipodium organization, modification of postsynaptic actin cytoskeleton, modification of postsynaptic structure, neuron projection morphogenesis, positive regulation of actin filament polymerization, regulation of axon extension, substrate-dependent cel…		cell migration, intracellular protein transport, receptor-mediated endocytosis, substrate-dependent cell migration, cell extension	cell migration, substrate-dependent cell migration, cell extension			Golgi apparatus	cell junction, focal adhesion	Golgi apparatus, cell cortex, cortical actin cytoskeleton, cortical cytoskeleton, cytosol, endoplasmic reticulum	actin filament, cortical actin cytoskeleton, mitotic spindle midzone, podosome, postsynaptic actin cytoskeleton	endoplasmic reticulum			Golgi apparatus, actin filament, cortical actin cytoskeleton, endoplasmic reticulum, mitotic spindle midzone, podosome, postsynaptic actin cytoskeleton	clathrin-coated pit, plasma membrane, voltage-gated potassium channel complex				actin filament, cortical actin cytoskeleton, mitotic spindle midzone, podosome	plasma membrane, voltage-gated potassium channel complex		dendritic spine, glutamatergic synapse, postsynapse, postsynaptic actin cytoskeleton	dendritic spine, postsynapse, postsynaptic actin cytoskeleton									intracellular protein transport, receptor-mediated endocytosis
Chromobox protein homolog 1 OS=Mus musculus OX=10090 GN=Cbx1 PE=1 SV=1	P83917	Cbx1	21 kDa	4.69	9.16	4.69	14.7	7.79	6.6	Mus musculus	negative regulation of transcription, DNA-templated	heterochromatin assembly	cellular response to DNA damage stimulus, heterochromatin assembly									spindle				chromocenter, chromosome, telomeric region, female pronucleus, male pronucleus, nuclear body, nucleus, pericentric heterochromatin, site of DNA damage, spindle			female pronucleus, male pronucleus, nuclear body		chromocenter, chromosome, telomeric region, nuclear body, pericentric heterochromatin, site of DNA damage, spindle
Proteasome subunit beta type-1 OS=Mus musculus OX=10090 GN=Psmb1 PE=1 SV=1	O09061	Psmb1	26 kDa	3.69	1.59	2.7	4.28	5.7	7.5	Mus musculus			proteolysis involved in cellular protein catabolic process				proteolysis involved in cellular protein catabolic process				cytosol					nucleoplasm, nucleus			nucleoplasm, nucleus		nucleoplasm
Hsc70-interacting protein OS=Mus musculus OX=10090 GN=St13 PE=1 SV=1	Q99L47	St13	42 kDa	0.703	0.703	1.31	0.983	2.13	3.24	Mus musculus	negative regulation of protein refolding		chaperone mediated protein folding requiring cofactor								cytosol
Microtubule-associated protein 4 OS=Mus musculus OX=10090 GN=Map4 PE=1 SV=3	P27546	Map4	117 kDa	1.15	0.245	0.389	0.147	0.351	0.508	Mus musculus		establishment of spindle orientation, mitotic spindle organization, neuron projection development	cell division, establishment of spindle orientation, microtubule sliding, mitotic spindle organization, neuron projection development		establishment of spindle orientation						cytoplasm	microtubule, microtubule organizing center, mitotic spindle				microtubule, microtubule organizing center, mitotic spindle					microtubule, microtubule organizing center, mitotic spindle			postsynaptic density	postsynaptic density
Proteasome subunit alpha type-4 OS=Mus musculus OX=10090 GN=Psma4 PE=1 SV=1	Q9R1P0	Psma4	29 kDa	4.51	1.91	4.51	1.35	4.51	6.59	Mus musculus			proteasome-mediated ubiquitin-dependent protein catabolic process				proteasome-mediated ubiquitin-dependent protein catabolic process				P-body, cytosol					P-body, nucleoplasm, nucleus			nucleoplasm, nucleus		nucleoplasm
Protein disulfide-isomerase A3 OS=Mus musculus OX=10090 GN=Pdia3 PE=1 SV=2	P27773	Pdia3	57 kDa	1.46	0.964	0.857	0.755	1.2	2.45	Mus musculus	extrinsic apoptotic signaling pathway, platelet aggregation, positive regulation of extrinsic apoptotic signaling pathway, positive regulation of protein folding	peptide antigen assembly with MHC class I protein complex	cellular response to interleukin-7, cellular response to vitamin D, extrinsic apoptotic signaling pathway, peptide antigen assembly with MHC class I protein complex, platelet aggregation, protein folding, response to endoplasmic reticulum stress								MHC class I peptide loading complex, TAP complex, Tapasin-ERp57 complex, acrosomal vesicle, endoplasmic reticulum lumen, melanosome, smooth endoplasmic reticulum		MHC class I peptide loading complex, TAP complex, Tapasin-ERp57 complex, endoplasmic reticulum lumen, smooth endoplasmic reticulum		extracellular region, extracellular space	MHC class I peptide loading complex, TAP complex, Tapasin-ERp57 complex, acrosomal vesicle, endoplasmic reticulum lumen, melanosome, smooth endoplasmic reticulum	MHC class I peptide loading complex, TAP complex, Tapasin-ERp57 complex, apical plasma membrane				MHC class I peptide loading complex, TAP complex, Tapasin-ERp57 complex, endoplasmic reticulum lumen	apical plasma membrane				peptidase activity, protein disulfide isomerase activity, protein-disulfide reductase (glutathione) activity
14-3-3 protein gamma OS=Mus musculus OX=10090 GN=Ywhag PE=1 SV=2	P61982	Ywhag	28 kDa	3.22	1.43	3.71	1.71	5.57	4.27	Mus musculus	negative regulation of TORC1 signaling, positive regulation of cell-cell adhesion, regulation of neuron differentiation, regulation of protein localization, regulation of synaptic plasticity, signal transduction		cellular response to glucose starvation, cellular response to insulin stimulus, regulation of neuron differentiation, signal transduction		protein localization, protein targeting						cytosol													presynapse	presynapse									protein targeting
Heterogeneous nuclear ribonucleoproteins A2/B1 OS=Mus musculus OX=10090 GN=Hnrnpa2b1 PE=1 SV=2	O88569	Hnrnpa2b1	37 kDa	1.33	2.86	3.57	1.53	3.57	2.26	Mus musculus	negative regulation of mRNA splicing, via spliceosome, negative regulation of transcription from RNA polymerase II promoter, positive regulation of telomere maintenance via telomere lengthening, primary miRNA processing, telomere capping	G-quadruplex DNA unwinding, telomere capping	G-quadruplex DNA unwinding, mRNA processing, mRNA splicing, via spliceosome, primary miRNA processing, telomere capping		mRNA export from nucleus, mRNA transport, miRNA transport		mRNA export from nucleus, mRNA processing, mRNA splicing, via spliceosome, primary miRNA processing, telomere capping				neuronal ribonucleoprotein granule, postsynaptic cytosol				extracellular exosome	Cajal body, catalytic step 2 spliceosome, chromatin, chromosome, telomeric region, neuronal ribonucleoprotein granule, nuclear matrix, nucleus			Cajal body, catalytic step 2 spliceosome, nuclear matrix		Cajal body, catalytic step 2 spliceosome, chromatin, chromosome, telomeric region, nuclear matrix			glutamatergic synapse, postsynaptic cytosol, postsynaptic density	postsynaptic cytosol, postsynaptic density									mRNA export from nucleus, mRNA transport, miRNA transport
Alkaline phosphatase, tissue-nonspecific isozyme OS=Mus musculus OX=10090 GN=Alpl PE=1 SV=2	P09242	Alpl	58 kDa	0.057	0.057	1.3	1.86	2.78	2.03	Mus musculus	calcium ion homeostasis, cellular homeostasis, phosphate ion homeostasis		cellular homeostasis, cellular response to organic cyclic compound, pyridoxal phosphate metabolic process				pyridoxal phosphate metabolic process				mitochondrial intermembrane space, mitochondrial membrane				extracellular matrix, extracellular membrane-bounded organelle, extracellular space	mitochondrial intermembrane space, mitochondrial membrane	mitochondrial membrane, plasma membrane, side of membrane	mitochondrial intermembrane space, mitochondrial membrane		mitochondrial membrane	mitochondrial intermembrane space, mitochondrial membrane	plasma membrane				ATPase activity, adenosine-diphosphatase activity, alkaline phosphatase activity, inorganic diphosphatase activity, phosphoamidase activity, phosphoethanolamine phosphatase activity, pyridoxal phosphatase activity
Nucleolin OS=Mus musculus OX=10090 GN=Ncl PE=1 SV=2	P09405	Ncl	77 kDa	0.517	0.793	0.719	1.5	0.455	0.517	Mus musculus	negative regulation of apoptotic process, negative regulation of insulin receptor signaling pathway, negative regulation of translation, positive regulation of interleukin-6 production, positive regulation of mRNA splicing, via spliceosome, positive regulation of transcription from RNA polymerase II promoter, positive regulation of transcription of nuclear large rRNA transcript from RNA polymeras…		cellular response to epidermal growth factor stimulus, cellular response to leukemia inhibitory factor, cellular response to lipopolysaccharide		endocytosis						cell cortex, cytoplasmic ribonucleoprotein granule					chromosome, cytoplasmic ribonucleoprotein granule, dense fibrillar component, fibrillar center, nucleolus, nucleoplasm, nucleus, spliceosomal complex	cornified envelope		dense fibrillar component, fibrillar center, nucleolus, nucleoplasm, spliceosomal complex		dense fibrillar component, fibrillar center, nucleolus, nucleoplasm, spliceosomal complex	cornified envelope												endocytosis
Prosaposin OS=Mus musculus OX=10090 GN=Psap PE=1 SV=2	Q61207	Psap	61 kDa	0.964	0.596	1.18	0.297	2.86	1.3	Mus musculus	adenylate cyclase-inhibiting G-protein coupled receptor signaling pathway, positive regulation of MAPK cascade, regulation of MAPK cascade, regulation of lipid metabolic process	cornified envelope assembly, inclusion body assembly	NK T cell differentiation, adenylate cyclase-inhibiting G-protein coupled receptor signaling pathway, cellular response to reactive oxygen species, cerebellar Purkinje cell differentiation, corneocyte development, cornified envelope assembly, epithelial cell differentiation involved in prostate gland development, galactosylceramide catabolic process, glucosylceramide metabolic process, glycolipid…	developmental growth, prostate gland growth	intracellular protein transport, lysosomal transport, protein secretion		galactosylceramide catabolic process, gene expression, glucosylceramide metabolic process, glycolipid metabolic process, lysosomal protein catabolic process				late endosome, lysosome, mitochondrion			late endosome	extracellular region, extracellular space	late endosome, lysosome, mitochondrion		mitochondrion																intracellular protein transport, lysosomal transport, protein secretion
Proteasome subunit alpha type-7 OS=Mus musculus OX=10090 GN=Psma7 PE=1 SV=1	Q9Z2U0	Psma7	28 kDa	5.05	2.45	3.83	2.86	3.31	6.57	Mus musculus			proteasome-mediated ubiquitin-dependent protein catabolic process				proteasome-mediated ubiquitin-dependent protein catabolic process				cytosol					nucleoplasm, nucleus			nucleoplasm, nucleus		nucleoplasm			postsynapse	postsynapse
14-3-3 protein theta OS=Mus musculus OX=10090 GN=Ywhaq PE=1 SV=1	P68254	Ywhaq	28 kDa	1.76	1.47	5.82	2.46	3.86	7.54	Mus musculus	negative regulation of ion transmembrane transport, negative regulation of transcription, DNA-templated, signal transduction, small GTPase mediated signal transduction		small GTPase mediated signal transduction		protein localization, protein targeting						cytosol													synapse										protein targeting
Protein disulfide-isomerase A6 OS=Mus musculus OX=10090 GN=Pdia6 PE=1 SV=3	Q922R8	Pdia6	48 kDa	2.07	1.36	1.21	0.812	1.69	2.51	Mus musculus	platelet activation, platelet aggregation		platelet activation, platelet aggregation, response to endoplasmic reticulum stress								endoplasmic reticulum chaperone complex, endoplasmic reticulum lumen, melanosome, smooth endoplasmic reticulum		endoplasmic reticulum chaperone complex, endoplasmic reticulum lumen, smooth endoplasmic reticulum			endoplasmic reticulum chaperone complex, endoplasmic reticulum lumen, melanosome, smooth endoplasmic reticulum	plasma membrane				endoplasmic reticulum chaperone complex, endoplasmic reticulum lumen	plasma membrane				protein disulfide isomerase activity, protein disulfide oxidoreductase activity
Microtubule-associated protein 1B OS=Mus musculus OX=10090 GN=Map1b PE=1 SV=2	P14873	Map1b	270 kDa	0.0615	0.012	0.182	0.012	0.483	0.285	Mus musculus	induction of synaptic plasticity by chemical substance, negative regulation of intracellular transport, negative regulation of microtubule depolymerization, positive regulation of axon extension, positive regulation of microtubule polymerization, positive regulation of neuron differentiation, regulation of microtubule depolymerization	axon extension, axonogenesis, dendrite development, microtubule bundle formation, microtubule cytoskeleton organization, neuron projection development, peripheral nervous system axon regeneration, positive regulation of axon extension, synapse assembly	axon extension, axonogenesis, cellular response to growth factor stimulus, cellular response to peptide hormone stimulus, dendrite development, establishment of monopolar cell polarity, microtubule bundle formation, microtubule-based process, mitochondrion transport along microtubule, odontoblast differentiation, peripheral nervous system axon regeneration, positive regulation of axon extension, …	axon extension	intracellular transport, mitochondrion transport along microtubule						cytosol, perinuclear region of cytoplasm	microtubule, microtubule associated complex				microtubule, microtubule associated complex	plasma membrane				microtubule, microtubule associated complex, photoreceptor outer segment	plasma membrane		dendritic spine, glutamatergic synapse, postsynapse, postsynaptic density, synapse	dendritic spine, postsynapse, postsynaptic density									intracellular transport, mitochondrion transport along microtubule
Actin, cytoplasmic 2 OS=Mus musculus OX=10090 GN=Actg1 PE=1 SV=1	P63260	Actg1	42 kDa	3.23	1.89	1.89	0.461	0.98	1.3	Mus musculus	positive regulation of cell migration, positive regulation of gene expression, positive regulation of wound healing, regulation of focal adhesion assembly, regulation of stress fiber assembly, regulation of synaptic vesicle endocytosis	axonogenesis, sarcomere organization	axonogenesis, cell motility, cellular response to interferon-gamma, sarcomere organization		cell motility, protein localization to bicellular tight junction	cell motility				apical junction complex, focal adhesion	costamere, cytosol, dense body, myofibril, phagocytic vesicle	actin cytoskeleton, actin filament, filamentous actin, postsynaptic actin cytoskeleton			extracellular exosome	NuA4 histone acetyltransferase complex, actin filament, costamere, filamentous actin, myofibril, phagocytic vesicle, postsynaptic actin cytoskeleton	plasma membrane		NuA4 histone acetyltransferase complex		NuA4 histone acetyltransferase complex, actin filament, costamere, filamentous actin	plasma membrane		Schaffer collateral - CA1 synapse, calyx of Held, postsynaptic actin cytoskeleton, synapse	calyx of Held, postsynaptic actin cytoskeleton	hydrolase activity						structural constituent of postsynaptic actin cytoskeleton					Clathrin-mediated endocytosis (Mus musculus)
Nestin OS=Mus musculus OX=10090 GN=Nes PE=1 SV=1	Q6P5H2	Nes	207 kDa	1.11	0.344	0.0642	0.0157	0	0	Mus musculus	negative regulation of neuron apoptotic process, positive regulation of intermediate filament depolymerization, positive regulation of neural precursor cell proliferation	cell projection morphogenesis	G2/M transition of mitotic cell cycle, cell projection morphogenesis, neuron apoptotic process								cytoplasm	intermediate filament				intermediate filament					intermediate filament
Fibronectin OS=Mus musculus OX=10090 GN=Fn1 PE=1 SV=4	P11276	Fn1	273 kDa	0.313	0.704	0.0736	0.0119	0	0	Mus musculus	integrin-mediated signaling pathway, negative regulation of apoptotic process, negative regulation of collagen biosynthetic process, negative regulation of transforming growth factor beta production, positive regulation of axon extension, positive regulation of cell migration, positive regulation of chemotaxis, positive regulation of fibroblast proliferation, positive regulation of gene expressio…	cell-substrate junction assembly, extracellular matrix organization, integrin activation, positive regulation of axon extension, substrate adhesion-dependent cell spreading	cell-substrate junction assembly, cellular response to interleukin-1, cellular response to mercury ion, endodermal cell differentiation, extracellular matrix organization, glial cell migration, integrin activation, integrin-mediated signaling pathway, neural crest cell migration involved in autonomic nervous system development, positive regulation of axon extension, substrate adhesion-dependent c…		glial cell migration, neural crest cell migration involved in autonomic nervous system development	glial cell migration, neural crest cell migration involved in autonomic nervous system development					endoplasmic reticulum-Golgi intermediate compartment				basement membrane, extracellular exosome, extracellular matrix, extracellular space, fibrinogen complex	endoplasmic reticulum-Golgi intermediate compartment	apical plasma membrane					apical plasma membrane					peptidase activator activity				receptor agonist activity
Secretogranin-1 OS=Mus musculus OX=10090 GN=Chgb PE=1 SV=2	P16014	Chgb	78 kDa	0	0	0.0855	0	5.88	2.16	Mus musculus											secretory granule				extracellular space	secretory granule
High mobility group nucleosome-binding domain-containing protein 5 OS=Mus musculus OX=10090 GN=Hmgn5 PE=1 SV=2	Q9JL35	Hmgn5	45 kDa	0.633	0.751	3.67	7.18	0.751	0.234	Mus musculus	regulation of transcription from RNA polymerase II promoter	chromatin organization	chromatin organization, glutathione metabolic process				glutathione metabolic process									chromatin, nucleoplasm, nucleus			nucleoplasm, nucleus		chromatin, nucleoplasm
Myristoylated alanine-rich C-kinase substrate OS=Mus musculus OX=10090 GN=Marcks PE=1 SV=2	P26645	Marcks	30 kDa	2.96	1.88	7.32	2.21	3.41	2.56	Mus musculus	positive regulation of dendritic spine morphogenesis, positive regulation of insulin receptor signaling pathway, positive regulation of neuron projection development, regulation of modification of postsynaptic actin cytoskeleton	actin crosslink formation, actin filament bundle assembly, actin filament organization, mitochondrion organization	actin crosslink formation, actin filament bundle assembly, apoptotic process, mitochondrion organization, neurogenesis, positive regulation of dendritic spine morphogenesis, positive regulation of neuron projection development, response to endoplasmic reticulum stress		intracellular protein transport						cell cortex, chromatoid body, presynaptic cytosol	actin filament bundle, centrosome, outer dense fiber, postsynaptic cytoskeleton				actin filament bundle, centrosome, chromatoid body, germinal vesicle, outer dense fiber, postsynaptic cytoskeleton	plasma membrane, postsynaptic membrane, presynaptic membrane		germinal vesicle		actin filament bundle, centrosome, outer dense fiber	postsynaptic membrane, presynaptic membrane		axon terminus, dendritic spine, glutamatergic synapse, postsynaptic cytoskeleton, postsynaptic membrane, presynaptic cytosol, presynaptic membrane	axon terminus, dendritic spine, postsynaptic cytoskeleton, postsynaptic membrane, presynaptic cytosol, presynaptic membrane									intracellular protein transport
Transport and Golgi organization protein 1 homolog OS=Mus musculus OX=10090 GN=Mia3 PE=1 SV=2	Q8BI84	Mia3	214 kDa	0.217	0.0947	0.0152	0.0947	0.373	0.415	Mus musculus	positive regulation of bone mineralization	cargo loading into COPII-coated vesicle, collagen fibril organization, endoplasmic reticulum organization	cargo loading into COPII-coated vesicle, cargo loading into vesicle, chondrocyte development, collagen fibril organization, endoplasmic reticulum organization, exocytosis, protein secretion		ER to Golgi vesicle-mediated transport, cargo loading into COPII-coated vesicle, cargo loading into vesicle, exocytosis, lipoprotein transport, protein localization to endoplasmic reticulum exit site, protein secretion						endoplasmic reticulum exit site, endoplasmic reticulum membrane		endoplasmic reticulum exit site, endoplasmic reticulum membrane			endoplasmic reticulum exit site, endoplasmic reticulum membrane	endoplasmic reticulum membrane				endoplasmic reticulum exit site, endoplasmic reticulum membrane								cargo receptor activity					ER to Golgi vesicle-mediated transport, cargo loading into COPII-coated vesicle, cargo loading into vesicle, exocytosis, lipoprotein transport, protein secretion
Lysosomal alpha-glucosidase OS=Mus musculus OX=10090 GN=Gaa PE=1 SV=2	P70699	Gaa	106 kDa	0.621	0.163	0.437	0	0.394	0.885	Mus musculus	muscle cell cellular homeostasis, regulation of the force of heart contraction, vacuolar sequestering	lysosome organization	glycophagy, lysosome organization, muscle cell cellular homeostasis, vacuolar sequestering		vacuolar sequestering		glycogen metabolic process, glycophagy				lysosomal membrane, lysosome					lysosomal membrane, lysosome	lysosomal membrane			lysosomal membrane	lysosomal membrane					alpha-1,4-glucosidase activity, glucan 1,6-alpha-glucosidase activity, maltose alpha-glucosidase activity
High mobility group protein B3 OS=Mus musculus OX=10090 GN=Hmgb3 PE=1 SV=3	O54879	Hmgb3	23 kDa	0.311	0.969	14	2.38	2.38	1.96	Mus musculus	negative regulation of B cell differentiation, negative regulation of myeloid cell differentiation, regulation of transcription from RNA polymerase II promoter	DNA geometric change	DNA geometric change								cytoplasm					chromosome, nucleus			nucleus
Histone H1.2 OS=Mus musculus OX=10090 GN=H1-2 PE=1 SV=2	P15864	H1-2	21 kDa	0.551	24	0.796	17.7	2.22	3.32	Mus musculus	negative regulation of DNA recombination, negative regulation of transcription from RNA polymerase II promoter	chromosome condensation, nucleosome assembly	chromosome condensation, nucleosome assembly													euchromatin, nucleosome, nucleus			nucleus		euchromatin, nucleosome											structural constituent of chromatin
Hypoxia up-regulated protein 1 OS=Mus musculus OX=10090 GN=Hyou1 PE=1 SV=1	Q9JKR6	Hyou1	111 kDa	0.374	0.189	0.335	0.335	0.731	0.542	Mus musculus	negative regulation of endoplasmic reticulum stress-induced neuron intrinsic apoptotic signaling pathway, negative regulation of hypoxia-induced intrinsic apoptotic signaling pathway		cellular response to hypoxia, response to endoplasmic reticulum stress		ER to Golgi vesicle-mediated transport						endoplasmic reticulum chaperone complex, endoplasmic reticulum lumen, smooth endoplasmic reticulum		endoplasmic reticulum chaperone complex, endoplasmic reticulum lumen, smooth endoplasmic reticulum		extracellular region	endoplasmic reticulum chaperone complex, endoplasmic reticulum lumen, smooth endoplasmic reticulum					endoplasmic reticulum chaperone complex, endoplasmic reticulum lumen						adenyl-nucleotide exchange factor activity							ER to Golgi vesicle-mediated transport
14-3-3 protein eta OS=Mus musculus OX=10090 GN=Ywhah PE=1 SV=2	P68510	Ywhah	28 kDa	1.43	0.949	2.8	1.18	2.04	3.74	Mus musculus	glucocorticoid receptor signaling pathway, membrane depolarization during action potential, negative regulation of apoptotic process, negative regulation of dendrite morphogenesis, positive regulation of transcription, DNA-templated, regulation of mitotic nuclear division, regulation of sodium ion transmembrane transporter activity, regulation of sodium ion transport, signal transduction	cytoskeleton organization	cytoskeleton organization, glucocorticoid receptor signaling pathway, negative regulation of dendrite morphogenesis		intracellular protein transport, protein localization		glucocorticoid catabolic process			intercalated disc	cytosol						plasma membrane					plasma membrane		glutamatergic synapse, presynapse	presynapse									intracellular protein transport
PC4 and SFRS1-interacting protein OS=Mus musculus OX=10090 GN=Psip1 PE=1 SV=1	Q99JF8	Psip1	60 kDa	0.174	0.306	3.47	1	1.23	0.378	Mus musculus	positive regulation of transcription from RNA polymerase II promoter	chromatin remodeling, mRNA 5'-splice site recognition	chromatin remodeling, mRNA 5'-splice site recognition				mRNA 5'-splice site recognition									euchromatin, heterochromatin, nuclear periphery, nucleoplasm, nucleus			nuclear periphery, nucleoplasm, nucleus		euchromatin, heterochromatin, nuclear periphery, nucleoplasm
Histone H1.3 OS=Mus musculus OX=10090 GN=H1-3 PE=1 SV=2	P43277	H1-3	22 kDa	0.756	21.1	0.756	15.7	1.33	3.08	Mus musculus	negative regulation of DNA recombination, negative regulation of transcription from RNA polymerase II promoter	chromosome condensation, nucleosome assembly	chromosome condensation, nucleosome assembly													euchromatin, nucleosome, nucleus			nucleus		euchromatin, nucleosome											structural constituent of chromatin
Proteasome subunit alpha type-3 OS=Mus musculus OX=10090 GN=Psma3 PE=1 SV=3	O70435	Psma3	28 kDa	2.01	1.42	3.2	1.16	4.84	2.76	Mus musculus			proteasome-mediated ubiquitin-dependent protein catabolic process				proteasome-mediated ubiquitin-dependent protein catabolic process				cytosol					nucleoplasm, nucleus			nucleoplasm, nucleus		nucleoplasm			synapse
Lysosome-associated membrane glycoprotein 2 OS=Mus musculus OX=10090 GN=Lamp2 PE=1 SV=2	P17047	Lamp2	46 kDa	1.3	0.627	0.518	0.744	0.518	1	Mus musculus	lysosomal lumen acidification, muscle cell cellular homeostasis, protein stabilization	autophagosome maturation, lysosomal lumen acidification	autophagosome maturation, cellular response to starvation, chaperone-mediated autophagy, lysosomal lumen acidification, lysosomal protein catabolic process, muscle cell cellular homeostasis, protein targeting to lysosome involved in chaperone-mediated autophagy		protein targeting to lysosome involved in chaperone-mediated autophagy		autophagosome maturation, chaperone-mediated autophagy, lysosomal protein catabolic process, protein targeting to lysosome involved in chaperone-mediated autophagy				autolysosome, autophagosome membrane, chaperone-mediated autophagy translocation complex, late endosome, late endosome membrane, lysosomal matrix, lysosomal membrane, phagocytic vesicle membrane, platelet dense granule membrane			late endosome, late endosome membrane	extracellular exosome	autolysosome, autophagosome membrane, chaperone-mediated autophagy translocation complex, late endosome, late endosome membrane, lysosomal matrix, lysosomal membrane, phagocytic vesicle membrane, platelet dense granule membrane	autophagosome membrane, chaperone-mediated autophagy translocation complex, late endosome membrane, lysosomal membrane, phagocytic vesicle membrane, plasma membrane, platelet dense granule membrane			autophagosome membrane, chaperone-mediated autophagy translocation complex, late endosome membrane, phagocytic vesicle membrane, platelet dense granule membrane	autophagosome membrane, chaperone-mediated autophagy translocation complex, late endosome membrane, lysosomal matrix, lysosomal membrane, phagocytic vesicle membrane, platelet dense granule membrane	plasma membrane												protein targeting to lysosome involved in chaperone-mediated autophagy
Treacle protein OS=Mus musculus OX=10090 GN=Tcof1 PE=1 SV=1	O08784	Tcof1	135 kDa	0.21	0.331	0.21	0.995	0.21	0.21	Mus musculus	regulation of translation		neural crest cell development, neural crest formation, transcription of nuclear large rRNA transcript from RNA polymerase I promoter				transcription of nuclear large rRNA transcript from RNA polymerase I promoter									nucleolus			nucleolus		nucleolus
14-3-3 protein beta/alpha OS=Mus musculus OX=10090 GN=Ywhab PE=1 SV=3	Q9CQV8	Ywhab	28 kDa	2.82	0.747	4.33	0.954	2.41	3.77	Mus musculus	cytoplasmic sequestering of protein, negative regulation of G-protein coupled receptor protein signaling pathway, negative regulation of protein dephosphorylation, negative regulation of transcription, DNA-templated, signal transduction		cytoplasmic sequestering of protein, signal transduction		cytoplasmic sequestering of protein, protein localization, protein targeting						cytosol, melanosome, perinuclear region of cytoplasm					melanosome											protein kinase inhibitor activity							protein targeting
Elongation factor 1-alpha 1 OS=Mus musculus OX=10090 GN=Eef1a1 PE=1 SV=3	P10126	Eef1a1	50 kDa	0.887	0.771	0.771	0.887	1.01	0.771	Mus musculus	regulation of D-erythro-sphingosine kinase activity		cellular response to epidermal growth factor stimulus, translation, translational elongation				translation, translational elongation				cytoplasm					nucleolus, nucleus	plasma membrane		nucleolus, nucleus		nucleolus	plasma membrane				GTPase activity
Polyadenylate-binding protein 1 OS=Mus musculus OX=10090 GN=Pabpc1 PE=1 SV=2	P29341	Pabpc1	71 kDa	0.254	0.971	0.721	0.503	0.436	1.36	Mus musculus	CRD-mediated mRNA stabilization, gene silencing by RNA, negative regulation of nuclear-transcribed mRNA catabolic process, deadenylation-dependent decay, negative regulation of nuclear-transcribed mRNA catabolic process, nonsense-mediated decay, nuclear-transcribed mRNA catabolic process, nonsense-mediated decay, positive regulation of cytoplasmic translation, positive regulation of nuclear-trans…		RNA splicing, gene silencing by RNA, mRNA processing, nuclear-transcribed mRNA catabolic process, nonsense-mediated decay				RNA splicing, mRNA processing, nuclear-transcribed mRNA catabolic process, nonsense-mediated decay				cytoplasmic stress granule, cytosol					cytoplasmic stress granule, nucleus, spliceosomal complex			nucleus, spliceosomal complex		spliceosomal complex			synapse
Heterogeneous nuclear ribonucleoprotein U OS=Mus musculus OX=10090 GN=Hnrnpu PE=1 SV=1	Q8VEK3	Hnrnpu	88 kDa	0.29	0.2	0.439	1.31	0.2	0.439	Mus musculus	CRD-mediated mRNA stabilization, circadian regulation of gene expression, mRNA stabilization, maintenance of protein location in nucleus, negative regulation of kinase activity, negative regulation of nuclear-transcribed mRNA catabolic process, deadenylation-dependent decay, negative regulation of stem cell differentiation, negative regulation of telomere maintenance via telomerase, negative regu…		RNA splicing, cardiac muscle cell development, cell division, cellular response to dexamethasone stimulus, cellular response to leukemia inhibitory factor, dendritic transport of messenger ribonucleoprotein complex, mRNA metabolic process, mRNA processing, maintenance of protein location in nucleus		RNA localization to chromatin, dendritic transport of messenger ribonucleoprotein complex, maintenance of protein location in nucleus, protein localization to spindle microtubule		RNA splicing, adaptive thermogenesis, mRNA metabolic process, mRNA processing				CRD-mediated mRNA stability complex, cytoplasmic ribonucleoprotein granule, cytosol, dendrite cytoplasm	centrosome, mitotic spindle, mitotic spindle microtubule, mitotic spindle midzone, spindle pole				RNA polymerase II transcription factor complex, catalytic step 2 spliceosome, centrosome, cytoplasmic ribonucleoprotein granule, inactive sex chromosome, kinetochore, mitotic spindle, mitotic spindle microtubule, mitotic spindle midzone, nuclear chromosome, nuclear matrix, nuclear speck, nucleoplasm, nucleus, spindle pole, telomerase holoenzyme complex			RNA polymerase II transcription factor complex, catalytic step 2 spliceosome, nuclear chromosome, nuclear matrix, nuclear speck, nucleoplasm, telomerase holoenzyme complex		RNA polymerase II transcription factor complex, catalytic step 2 spliceosome, centrosome, kinetochore, mitotic spindle, mitotic spindle microtubule, mitotic spindle midzone, nuclear chromosome, nuclear matrix, nuclear speck, nucleoplasm, spindle pole, telomerase holoenzyme complex													dendritic transport of messenger ribonucleoprotein complex
Proteasome subunit alpha type-2 OS=Mus musculus OX=10090 GN=Psma2 PE=1 SV=3	P49722	Psma2	26 kDa	2.35	1.07	2.35	2.35	2.35	1.97	Mus musculus			proteasome-mediated ubiquitin-dependent protein catabolic process, response to virus				proteasome-mediated ubiquitin-dependent protein catabolic process				P-body, cytosol					P-body, nucleoplasm			nucleoplasm		nucleoplasm
Heat shock protein HSP 90-beta OS=Mus musculus OX=10090 GN=Hsp90ab1 PE=1 SV=3	P11499	Hsp90ab1	83 kDa	0.586	0.413	0.259	0.586	0.413	0.36	Mus musculus	negative regulation of apoptotic process, negative regulation of complement-dependent cytotoxicity, negative regulation of neuron apoptotic process, negative regulation of proteasomal protein catabolic process, negative regulation of proteasomal ubiquitin-dependent protein catabolic process, negative regulation of protein metabolic process, positive regulation of cell differentiation, positive re…	chaperone-mediated protein complex assembly, positive regulation of cell size, supramolecular fiber organization, telomerase holoenzyme complex assembly, telomere maintenance via telomerase	cellular response to heat, cellular response to interleukin-4, chaperone-mediated protein complex assembly, chaperone-mediated protein folding, positive regulation of cell size, protein folding, supramolecular fiber organization, telomerase holoenzyme complex assembly, telomere maintenance via telomerase, virion attachment to host cell				telomere maintenance via telomerase				HSP90-CDC37 chaperone complex, cytosol, lysosomal membrane, melanosome, mitochondrion, ooplasm, perinuclear region of cytoplasm				extracellular region	COP9 signalosome, lysosomal membrane, melanosome, mitochondrion, nucleus	apical plasma membrane, basolateral plasma membrane, brush border membrane, lysosomal membrane, plasma membrane, sperm head plasma membrane	mitochondrion	COP9 signalosome, nucleus	lysosomal membrane	COP9 signalosome, lysosomal membrane	apical plasma membrane, basolateral plasma membrane, brush border membrane, sperm head plasma membrane				ATPase activity	nitric-oxide synthase regulator activity
Beta-hexosaminidase subunit beta OS=Mus musculus OX=10090 GN=Hexb PE=1 SV=2	P20060	Hexb	61 kDa	1.84	0.368	0.972	0.686	0.368	0.298	Mus musculus	cellular calcium ion homeostasis, lipid storage, maintenance of location in cell, neuron cellular homeostasis, positive regulation of transcription from RNA polymerase II promoter, regulation of cell shape	lysosome organization	astrocyte cell migration, cellular calcium ion homeostasis, chondroitin sulfate catabolic process, dermatan sulfate catabolic process, ganglioside catabolic process, glycosphingolipid metabolic process, lysosome organization, maintenance of location in cell, myelination, neuron cellular homeostasis, oogenesis, phospholipid biosynthetic process		astrocyte cell migration, lipid storage, maintenance of location in cell	astrocyte cell migration	N-acetylglucosamine metabolic process, chondroitin sulfate catabolic process, dermatan sulfate catabolic process, ganglioside catabolic process, glycosaminoglycan metabolic process, glycosphingolipid metabolic process, hyaluronan catabolic process, oligosaccharide catabolic process, phospholipid biosynthetic process, protein metabolic process				acrosomal vesicle, azurophil granule, cortical granule, lysosomal lumen				extracellular space	acrosomal vesicle, azurophil granule, cortical granule, lysosomal lumen	membrane				lysosomal lumen					acetylglucosaminyltransferase activity, beta-N-acetylglucosaminidase activity, beta-N-acetylhexosaminidase activity, hydrolase activity
Proteasome subunit beta type-5 OS=Mus musculus OX=10090 GN=Psmb5 PE=1 SV=3	O55234	Psmb5	29 kDa	2.35	2	2.74	2.35	2.74	2.35	Mus musculus			proteasome-mediated ubiquitin-dependent protein catabolic process				proteasome-mediated ubiquitin-dependent protein catabolic process, proteolysis				cytosol	centrosome				centrosome, nucleoplasm, nucleus			nucleoplasm, nucleus		centrosome, nucleoplasm					endopeptidase activity, threonine-type endopeptidase activity
S-phase kinase-associated protein 1 OS=Mus musculus OX=10090 GN=Skp1 PE=1 SV=3	Q9WTX5	Skp1	19 kDa	1.29	1.29	7.59	3.43	9.14	6.28	Mus musculus	maintenance of protein location in nucleus	chromatin remodeling	SCF-dependent proteasomal ubiquitin-dependent protein catabolic process, chromatin remodeling, maintenance of protein location in nucleus, protein K48-linked ubiquitination, protein monoubiquitination		maintenance of protein location in nucleus		SCF-dependent proteasomal ubiquitin-dependent protein catabolic process, protein K48-linked ubiquitination, protein monoubiquitination, ubiquitin-dependent protein catabolic process			gap junction	cytosol	centrosome				PcG protein complex, centrosome, nucleus			PcG protein complex		PcG protein complex, centrosome
Heterogeneous nuclear ribonucleoprotein A1 OS=Mus musculus OX=10090 GN=Hnrnpa1 PE=1 SV=2	P49312	Hnrnpa1	34 kDa	0.586	1.09	2.64	1.76	1.51	1.29	Mus musculus	positive regulation of action potential, positive regulation of gene expression		RNA splicing, alternative mRNA splicing, via spliceosome, cellular response to potassium ion, cellular response to sodium arsenite		mRNA transport, nuclear export, nuclear import		alternative mRNA splicing, via spliceosome, mRNA splicing, via spliceosome				cytoplasm					catalytic step 2 spliceosome, nucleoplasm, nucleoplasmic periphery of the nuclear pore complex, nucleus			catalytic step 2 spliceosome, nucleoplasm, nucleoplasmic periphery of the nuclear pore complex		catalytic step 2 spliceosome, nucleoplasm, nucleoplasmic periphery of the nuclear pore complex			synapse										mRNA transport, nuclear export, nuclear import
Splicing factor 3B subunit 3 OS=Mus musculus OX=10090 GN=Sf3b3 PE=1 SV=1	Q921M3	Sf3b3	136 kDa	0.024	0.238	0.462	0.238	0.394	0.329	Mus musculus	negative regulation of protein catabolic process, positive regulation of transcription, DNA-templated, regulation of DNA repair, regulation of RNA splicing		mRNA splicing, via spliceosome				mRNA splicing, via spliceosome									SAGA complex, U12-type spliceosomal complex, U2 snRNP, U2-type precatalytic spliceosome, U2-type spliceosomal complex, catalytic step 2 spliceosome, nucleolus, nucleoplasm, nucleus			SAGA complex, U12-type spliceosomal complex, U2 snRNP, U2-type precatalytic spliceosome, U2-type spliceosomal complex, catalytic step 2 spliceosome, nucleolus, nucleoplasm, nucleus		SAGA complex, U12-type spliceosomal complex, U2 snRNP, U2-type precatalytic spliceosome, catalytic step 2 spliceosome, nucleolus, nucleoplasm
Histone H1.4 OS=Mus musculus OX=10090 GN=H1-4 PE=1 SV=2	P43274	H1-4	22 kDa	0.76	15.9	0	10.1	1.34	2.1	Mus musculus	negative regulation of DNA recombination, negative regulation of transcription from RNA polymerase II promoter	chromosome condensation, nucleosome assembly	chromosome condensation, nucleosome assembly													euchromatin, heterochromatin, nucleosome, nucleus			nucleus		euchromatin, heterochromatin, nucleosome											structural constituent of chromatin
Nascent polypeptide-associated complex subunit alpha, muscle-specific form OS=Mus musculus OX=10090 GN=Naca PE=1 SV=2	P70670	Naca	220 kDa	0.108	0.0759	0.141	0.141	0.124	0.141	Mus musculus			myoblast migration		myoblast migration, protein targeting to membrane	myoblast migration					nascent polypeptide-associated complex					nucleus			nucleus															protein targeting to membrane
Endoplasmic reticulum resident protein 44 OS=Mus musculus OX=10090 GN=Erp44 PE=1 SV=1	Q9D1Q6	Erp44	47 kDa	0.607	0.311	0.969	1.11	0.403	1.11	Mus musculus			glycoprotein metabolic process, protein folding, response to endoplasmic reticulum stress				glycoprotein metabolic process				endoplasmic reticulum lumen, endoplasmic reticulum membrane, endoplasmic reticulum-Golgi intermediate compartment		endoplasmic reticulum lumen, endoplasmic reticulum membrane			endoplasmic reticulum lumen, endoplasmic reticulum membrane, endoplasmic reticulum-Golgi intermediate compartment	endoplasmic reticulum membrane				endoplasmic reticulum lumen, endoplasmic reticulum membrane					protein disulfide isomerase activity
C-type mannose receptor 2 OS=Mus musculus OX=10090 GN=Mrc2 PE=1 SV=3	Q64449	Mrc2	167 kDa	0.683	0.388	0.167	0.144	0	0	Mus musculus					endocytosis		collagen catabolic process										plasma membrane					plasma membrane							signaling receptor activity		signaling receptor activity			endocytosis
Amino acid transporter heavy chain SLC3A2 OS=Mus musculus OX=10090 GN=Slc3a2 PE=1 SV=1	P10852	Slc3a2	58 kDa	0.178	0.244	0.314	1.15	0.825	1.53	Mus musculus	thyroid hormone transport		viral entry into host cell		L-alanine import across plasma membrane, L-histidine transport, L-leucine import into cell, isoleucine transport, leucine transport, methionine transport, neutral amino acid transport, phenylalanine transport, proline transport, thyroid hormone transport, tryptophan transport, tyrosine transport, valine transport		carbohydrate metabolic process			anchoring junction	lysosomal membrane, melanosome					lysosomal membrane, melanosome, nucleoplasm	amino acid transport complex, apical plasma membrane, basal plasma membrane, basolateral plasma membrane, lysosomal membrane, plasma membrane		nucleoplasm	lysosomal membrane	lysosomal membrane, nucleoplasm	amino acid transport complex, apical plasma membrane, basal plasma membrane, basolateral plasma membrane		synapse										L-alanine import across plasma membrane, L-histidine transport, L-leucine import into cell, isoleucine transport, leucine transport, methionine transport, neutral amino acid transport, phenylalanine transport, proline transport, thyroid hormone transport, tryptophan transport, tyrosine transport, valine transport	L-alanine transmembrane transporter activity, L-leucine transmembrane transporter activity, aromatic amino acid transmembrane transporter activity, neutral L-amino acid secondary active transmembrane transporter activity, neutral amino acid transmembrane transporter activity
Basigin OS=Mus musculus OX=10090 GN=Bsg PE=1 SV=2	P18572	Bsg	42 kDa	0.818	0.566	1.11	1.85	1.11	0.959	Mus musculus	photoreceptor cell maintenance, positive regulation of endothelial cell migration, positive regulation of vascular endothelial growth factor production	protein localization to plasma membrane	cell differentiation, neutrophil chemotaxis, protein localization to plasma membrane		neutrophil chemotaxis, protein localization to plasma membrane	neutrophil chemotaxis					acrosomal membrane, endoplasmic reticulum membrane		endoplasmic reticulum membrane			acrosomal membrane, endoplasmic reticulum membrane	acrosomal membrane, basolateral plasma membrane, endoplasmic reticulum membrane, plasma membrane, sarcolemma			acrosomal membrane	acrosomal membrane, endoplasmic reticulum membrane, photoreceptor outer segment	basolateral plasma membrane, plasma membrane, sarcolemma							signaling receptor activity		signaling receptor activity
Transcription factor BTF3 OS=Mus musculus OX=10090 GN=Btf3 PE=1 SV=3	Q64152	Btf3	22 kDa	1.34	1.03	2.1	3.74	3.74	3.74	Mus musculus	negative regulation of protein localization to endoplasmic reticulum				protein transport						cytosol, nascent polypeptide-associated complex					nucleus			nucleus															protein transport
Histone H1.5 OS=Mus musculus OX=10090 GN=H1-5 PE=1 SV=2	P43276	H1-5	23 kDa	2.02	8.1	0.318	12.8	2.02	2.02	Mus musculus	negative regulation of DNA recombination, negative regulation of transcription from RNA polymerase II promoter, protein stabilization	chromosome condensation, nucleosome assembly	chromosome condensation, nucleosome assembly		establishment of protein localization to chromatin											euchromatin, heterochromatin, nucleolus, nucleoplasm, nucleosome, nucleus			nucleolus, nucleoplasm, nucleus		euchromatin, heterochromatin, nucleolus, nucleoplasm, nucleosome											structural constituent of chromatin
Proteasome subunit beta type-7 OS=Mus musculus OX=10090 GN=Psmb7 PE=1 SV=1	P70195	Psmb7	30 kDa	2.18	0.879	1.32	1.09	2.53	3.84	Mus musculus			proteasome-mediated ubiquitin-dependent protein catabolic process				proteasome-mediated ubiquitin-dependent protein catabolic process				cytosol					nuclear body, nucleoplasm, nucleus			nuclear body, nucleoplasm, nucleus		nuclear body, nucleoplasm					threonine-type endopeptidase activity
RNA-binding protein 8A OS=Mus musculus OX=10090 GN=Rbm8a PE=1 SV=4	Q9CWZ3	Rbm8a	20 kDa	3.06	3.06	3.06	3.75	4.55	2.48	Mus musculus	nuclear-transcribed mRNA catabolic process, nonsense-mediated decay, regulation of alternative mRNA splicing, via spliceosome, regulation of mRNA processing, regulation of nuclear-transcribed mRNA catabolic process, nonsense-mediated decay, regulation of translation		mRNA splicing, via spliceosome, nuclear-transcribed mRNA catabolic process, nonsense-mediated decay		mRNA export from nucleus		RNA splicing, mRNA export from nucleus, mRNA splicing, via spliceosome, nuclear-transcribed mRNA catabolic process, nonsense-mediated decay				cytosol					U2-type catalytic step 1 spliceosome, exon-exon junction subcomplex mago-y14, nuclear speck, nucleus			U2-type catalytic step 1 spliceosome, exon-exon junction subcomplex mago-y14, nuclear speck		U2-type catalytic step 1 spliceosome, exon-exon junction subcomplex mago-y14, nuclear speck													mRNA export from nucleus
Proteasome subunit beta type-2 OS=Mus musculus OX=10090 GN=Psmb2 PE=1 SV=1	Q9R1P3	Psmb2	23 kDa	2.9	1.26	1.97	1.59	3.47	4.87	Mus musculus			proteasome-mediated ubiquitin-dependent protein catabolic process				proteasome-mediated ubiquitin-dependent protein catabolic process				cytosol					nucleoplasm, nucleus			nucleoplasm, nucleus		nucleoplasm
Serine-threonine kinase receptor-associated protein OS=Mus musculus OX=10090 GN=Strap PE=1 SV=2	Q9Z1Z2	Strap	38 kDa	0.639	0.28	2.73	1.68	1.1	2.17	Mus musculus	maintenance of gastrointestinal epithelium, negative regulation of transcription from RNA polymerase II promoter, negative regulation of transforming growth factor beta receptor signaling pathway	ribonucleoprotein complex assembly, spliceosomal snRNP assembly	alternative mRNA splicing, via spliceosome, neuron differentiation, ribonucleoprotein complex assembly, spliceosomal snRNP assembly				alternative mRNA splicing, via spliceosome, spliceosomal snRNP assembly				SMN-Sm protein complex, cytosol					nucleus			nucleus
Large ribosomal subunit protein P2 OS=Mus musculus OX=10090 GN=Rplp2 PE=1 SV=3	P99027	Rplp2	12 kDa	1.8	12.1	21	27.5	9.16	16	Mus musculus			cytoplasmic translation, cytoplasmic translational elongation				cytoplasmic translation, cytoplasmic translational elongation				cytosol, cytosolic large ribosomal subunit, ribosome					cytosolic large ribosomal subunit, ribosome					cytosolic large ribosomal subunit		cytosolic large ribosomal subunit, ribosome	postsynapse, presynapse	postsynapse, presynapse							structural constituent of ribosome
Elongation factor 2 OS=Mus musculus OX=10090 GN=Eef2 PE=1 SV=2	P58252	Eef2	95 kDa	0.713	0.309	0	0.4	0.354	0.498	Mus musculus	positive regulation of cytoplasmic translation		hematopoietic progenitor cell differentiation, translational elongation				translational elongation				cytosol, ribosome					ribosome	plasma membrane					plasma membrane	ribosome	glutamatergic synapse, postsynapse	postsynapse	GTPase activity
Alpha-actinin-3 OS=Mus musculus OX=10090 GN=Actn3 PE=2 SV=1	O88990	Actn3	103 kDa	1.97	0	0	0	0	0	Mus musculus	negative regulation of calcineurin-NFAT signaling cascade, negative regulation of glycolytic process, negative regulation of oxidative phosphorylation, negative regulation of relaxation of muscle, positive regulation of bone mineralization involved in bone maturation, positive regulation of fast-twitch skeletal muscle fiber contraction, positive regulation of glucose catabolic process to lactate …	actin cytoskeleton organization, focal adhesion assembly	actin cytoskeleton organization, focal adhesion assembly, muscle cell development							cell junction, focal adhesion	Z disc, cortical actin cytoskeleton, sarcomere, striated muscle thin filament	cortical actin cytoskeleton, striated muscle thin filament				Z disc, cortical actin cytoskeleton, sarcomere, striated muscle thin filament	plasma membrane				Z disc, cortical actin cytoskeleton, sarcomere, striated muscle thin filament	plasma membrane
Integrin alpha-V OS=Mus musculus OX=10090 GN=Itgav PE=1 SV=2	P43406	Itgav	115 kDa	0.65	0.285	0.285	0.118	0.0871	0.215	Mus musculus	ERK1 and ERK2 cascade, apolipoprotein A-I-mediated signaling pathway, extrinsic apoptotic signaling pathway in absence of ligand, integrin-mediated signaling pathway, negative regulation of entry of bacterium into host cell, negative regulation of extrinsic apoptotic signaling pathway, negative regulation of lipid storage, negative regulation of lipid transport, negative regulation of lipoprotein…	focal adhesion assembly, substrate adhesion-dependent cell spreading	ERK1 and ERK2 cascade, T cell activation, apolipoprotein A-I-mediated signaling pathway, endodermal cell differentiation, endothelial cell migration, extrinsic apoptotic signaling pathway in absence of ligand, focal adhesion assembly, integrin-mediated signaling pathway, positive regulation of cytosolic calcium ion concentration, release of sequestered calcium ion into cytosol, substrate adhesion…		apoptotic cell clearance, cell migration, endothelial cell migration, release of sequestered calcium ion into cytosol, wound healing, spreading of epidermal cells	cell migration, endothelial cell migration, negative chemotaxis, wound healing, spreading of epidermal cells	ERK1 and ERK2 cascade			focal adhesion	cytosol						alphav-beta3 integrin-HMGB1 complex, alphav-beta3 integrin-IGF-1-IGF1R complex, external side of plasma membrane, filopodium membrane, integrin alphav-beta1 complex, integrin alphav-beta3 complex, integrin alphav-beta5 complex, integrin alphav-beta6 complex, integrin alphav-beta8 complex, lamellipodium membrane, microvillus membrane, plasma membrane, ruffle membrane					alphav-beta3 integrin-HMGB1 complex, alphav-beta3 integrin-IGF-1-IGF1R complex, external side of plasma membrane, filopodium membrane, integrin alphav-beta1 complex, integrin alphav-beta3 complex, integrin alphav-beta5 complex, integrin alphav-beta6 complex, integrin alphav-beta8 complex, lamellipodium membrane, microvillus membrane, plasma membrane, ruffle membrane												apoptotic cell clearance, release of sequestered calcium ion into cytosol	voltage-gated calcium channel activity
Ubiquitin-associated protein 2-like OS=Mus musculus OX=10090 GN=Ubap2l PE=1 SV=1	Q80X50	Ubap2l	117 kDa	0	0.353	0.596	0.51	0.391	0.179	Mus musculus	hematopoietic stem cell homeostasis	stress granule assembly	binding of sperm to zona pellucida, stress granule assembly								cytoplasmic stress granule					PcG protein complex, chromosome, cytoplasmic stress granule, nucleus			PcG protein complex		PcG protein complex
Actin, alpha skeletal muscle OS=Mus musculus OX=10090 GN=Acta1 PE=1 SV=1	P68134	Acta1	42 kDa	2.09	0	1.12	0	0.351	0.969	Mus musculus	positive regulation of gene expression	skeletal muscle thin filament assembly	cellular response to organonitrogen compound, skeletal muscle fiber adaptation, skeletal muscle fiber development, skeletal muscle thin filament assembly								cytoplasm, striated muscle thin filament	actin filament, stress fiber, striated muscle thin filament				actin filament, stress fiber, striated muscle thin filament					actin filament, stress fiber, striated muscle thin filament					hydrolase activity
Proteasome subunit alpha type-5 OS=Mus musculus OX=10090 GN=Psma5 PE=1 SV=1	Q9Z2U1	Psma5	26 kDa	1.58	0.267	1.29	0.606	1.9	1.58	Mus musculus			proteasome-mediated ubiquitin-dependent protein catabolic process				proteasome-mediated ubiquitin-dependent protein catabolic process				cytosol					nucleoplasm, nucleus			nucleoplasm, nucleus		nucleoplasm
Serine/arginine-rich splicing factor 1 OS=Mus musculus OX=10090 GN=Srsf1 PE=1 SV=3	Q6PDM2	Srsf1	28 kDa	1.47	2.88	2.46	0.12	1.47	0.571	Mus musculus	interleukin-17-mediated signaling pathway, mRNA stabilization, positive regulation of RNA splicing, regulation of RNA splicing, signal transduction involved in regulation of gene expression	mRNA 5'-splice site recognition	RNA splicing, alternative mRNA splicing, via spliceosome, cellular response to interleukin-17, interleukin-17-mediated signaling pathway, mRNA 5'-splice site recognition, signal transduction involved in regulation of gene expression		mRNA transport, protein localization to nucleus		alternative mRNA splicing, via spliceosome, mRNA 5'-splice site recognition				cytoplasm					nuclear envelope, nuclear speck, nucleoplasm, nucleus, spliceosomal complex			nuclear envelope, nuclear speck, nucleoplasm, spliceosomal complex		nuclear envelope, nuclear speck, nucleoplasm, spliceosomal complex													mRNA transport
Procollagen-lysine,2-oxoglutarate 5-dioxygenase 2 OS=Mus musculus OX=10090 GN=Plod2 PE=1 SV=2	Q9R0B9	Plod2	84 kDa	0.406	0.304	0.461	0.255	0.209	0.904	Mus musculus											endoplasmic reticulum, rough endoplasmic reticulum membrane		endoplasmic reticulum, rough endoplasmic reticulum membrane			endoplasmic reticulum, rough endoplasmic reticulum membrane	rough endoplasmic reticulum membrane			rough endoplasmic reticulum membrane	rough endoplasmic reticulum membrane					procollagen-lysine 5-dioxygenase activity
2-oxoglutarate dehydrogenase complex component E1 OS=Mus musculus OX=10090 GN=Ogdh PE=1 SV=3	Q60597	Ogdh	116 kDa	0.643	0	0.213	0.148	0.117	0.432	Mus musculus			2-oxoglutarate metabolic process, NADH metabolic process, generation of precursor metabolites and energy, glycolytic process, pyramidal neuron development, succinyl-CoA metabolic process, tangential migration from the subventricular zone to the olfactory bulb, tricarboxylic acid cycle		tangential migration from the subventricular zone to the olfactory bulb	tangential migration from the subventricular zone to the olfactory bulb	2-oxoglutarate metabolic process, NADH metabolic process, generation of precursor metabolites and energy, glycolytic process, succinyl-CoA metabolic process, tricarboxylic acid cycle				mitochondrial membrane, mitochondrion, oxoglutarate dehydrogenase complex					mitochondrial membrane, mitochondrion, nucleus	mitochondrial membrane	mitochondrial membrane, mitochondrion	nucleus	mitochondrial membrane	mitochondrial membrane					oxoglutarate dehydrogenase (NAD+) activity, oxoglutarate dehydrogenase (succinyl-transferring) activity
Creatine kinase B-type OS=Mus musculus OX=10090 GN=Ckb PE=1 SV=1	Q04447	Ckb	43 kDa	0.449	0.077	8.96	0.449	0	0	Mus musculus	cellular chloride ion homeostasis		cellular chloride ion homeostasis, phosphocreatine biosynthetic process				phosphocreatine biosynthetic process				cytosol, mitochondrion				extracellular space	mitochondrion	plasma membrane	mitochondrion				plasma membrane				creatine kinase activity
Thioredoxin domain-containing protein 5 OS=Mus musculus OX=10090 GN=Txndc5 PE=1 SV=2	Q91W90	Txndc5	46 kDa	1.79	0.728	1.27	0.614	0.614	0.728	Mus musculus			protein folding								endoplasmic reticulum, endoplasmic reticulum lumen		endoplasmic reticulum, endoplasmic reticulum lumen			endoplasmic reticulum, endoplasmic reticulum lumen					endoplasmic reticulum lumen					protein disulfide isomerase activity, protein disulfide oxidoreductase activity
Heterogeneous nuclear ribonucleoprotein Q OS=Mus musculus OX=10090 GN=Syncrip PE=1 SV=2	Q7TMK9	Syncrip	70 kDa	0.047	0.511	1.39	0.444	0.582	0.317	Mus musculus	CRD-mediated mRNA stabilization, negative regulation of mRNA modification, negative regulation of nuclear-transcribed mRNA catabolic process, deadenylation-dependent decay, negative regulation of nuclear-transcribed mRNA catabolic process, nonsense-mediated decay, positive regulation of cytoplasmic translation, positive regulation of translation		RNA splicing, mRNA modification, mRNA processing				RNA splicing, mRNA modification, mRNA processing				CRD-mediated mRNA stability complex, cytosol, endoplasmic reticulum, mRNA editing complex		endoplasmic reticulum			endoplasmic reticulum, histone pre-mRNA 3'end processing complex, nucleoplasm, nucleus, spliceosomal complex			histone pre-mRNA 3'end processing complex, nucleoplasm, spliceosomal complex		histone pre-mRNA 3'end processing complex, nucleoplasm, spliceosomal complex
Laminin subunit alpha-5 OS=Mus musculus OX=10090 GN=Lama5 PE=1 SV=4	Q61001	Lama5	404 kDa	0.0408	0.155	0	0.127	0.0161	0.0832	Mus musculus	integrin-mediated signaling pathway, regulation of cell adhesion, regulation of cell migration, regulation of embryonic development, regulation of epithelial cell proliferation	axon guidance, cilium assembly, protein localization to plasma membrane, substrate adhesion-dependent cell spreading	axon guidance, cilium assembly, integrin-mediated signaling pathway, neural crest cell migration, protein localization to plasma membrane, substrate adhesion-dependent cell spreading, trunk neural crest cell migration		neural crest cell migration, protein localization to plasma membrane, trunk neural crest cell migration	axon guidance, neural crest cell migration, trunk neural crest cell migration									basement membrane, extracellular matrix of synaptic cleft, extracellular space, laminin-10 complex, laminin-5 complex, synaptic cleft									extracellular matrix of synaptic cleft, glutamatergic synapse, neuromuscular junction, synaptic cleft	extracellular matrix of synaptic cleft, synaptic cleft							extracellular matrix structural constituent
Protein disulfide isomerase Creld2 OS=Mus musculus OX=10090 GN=Creld2 PE=1 SV=1	Q9CYA0	Creld2	38 kDa	1.49	0.513	0.643	0.785	1.29	1.7	Mus musculus									Golgi apparatus		Golgi apparatus, endoplasmic reticulum		endoplasmic reticulum		extracellular space	Golgi apparatus, endoplasmic reticulum										protein disulfide isomerase activity
Activated RNA polymerase II transcriptional coactivator p15 OS=Mus musculus OX=10090 GN=Sub1 PE=1 SV=3	P11031	Sub1	14 kDa	0.235	0.525	35.1	9.18	14.5	11.6	Mus musculus	negative regulation of DNA duplex unwinding, negative regulation of DNA metabolic process, positive regulation of transcription initiation from RNA polymerase II promoter	protein homooligomerization	promoter clearance from RNA polymerase II promoter, protein homooligomerization				promoter clearance from RNA polymerase II promoter									nucleolus, nucleoplasm, nucleus			nucleolus, nucleoplasm, nucleus		nucleolus, nucleoplasm					DNA helicase activity
Heat shock protein HSP 90-alpha OS=Mus musculus OX=10090 GN=Hsp90aa1 PE=1 SV=4	P07901	Hsp90aa1	85 kDa	0.353	0.303	0.303	0.353	0.255	0.303	Mus musculus	activation of innate immune response, positive regulation of cardiac muscle contraction, positive regulation of cell size, positive regulation of cytotoxic T cell differentiation, positive regulation of defense response to virus by host, positive regulation of interferon-beta production, positive regulation of lamellipodium assembly, positive regulation of nitric oxide biosynthetic process, posit…	chaperone-mediated protein complex assembly, positive regulation of cell size, protein import into mitochondrial outer membrane, telomerase holoenzyme complex assembly, telomere maintenance via telomerase	cardiac muscle cell apoptotic process, cellular response to heat, cellular response to virus, chaperone-mediated protein complex assembly, neuron migration, nitric oxide biosynthetic process, positive regulation of cell size, protein import into mitochondrial outer membrane, protein refolding, telomerase holoenzyme complex assembly, telomere maintenance via telomerase		neuron migration, protein import into mitochondrial outer membrane	neuron migration	nitric oxide biosynthetic process, telomere maintenance via telomerase				cytosol, melanosome, mitochondrion, perinuclear region of cytoplasm					melanosome, mitochondrion, nucleoplasm, nucleus	apical plasma membrane, basolateral plasma membrane, brush border membrane, sperm plasma membrane	mitochondrion	nucleoplasm, nucleus		nucleoplasm, sperm mitochondrial sheath	apical plasma membrane, basolateral plasma membrane, brush border membrane, sperm plasma membrane				ATPase activity	nitric-oxide synthase regulator activity							protein import into mitochondrial outer membrane
Delta-aminolevulinic acid dehydratase OS=Mus musculus OX=10090 GN=Alad PE=1 SV=1	P10518	Alad	36 kDa	1.02	0.42	1.02	0.551	1.87	1.87	Mus musculus	negative regulation of proteasomal protein catabolic process	protein homooligomerization	cellular response to interleukin-4, cellular response to lead ion, heme O biosynthetic process, heme a biosynthetic process, heme b biosynthetic process, protein homooligomerization, protoporphyrinogen IX biosynthetic process				heme O biosynthetic process, heme a biosynthetic process, heme b biosynthetic process, protoporphyrinogen IX biosynthetic process				cytosol				extracellular space											porphobilinogen synthase activity
Proteasome subunit beta type-6 OS=Mus musculus OX=10090 GN=Psmb6 PE=1 SV=3	Q60692	Psmb6	25 kDa	2.04	1.37	2.89	1.68	1.68	2.89	Mus musculus			proteasome-mediated ubiquitin-dependent protein catabolic process				proteasome-mediated ubiquitin-dependent protein catabolic process				cytosol, mitochondrion					mitochondrion, nucleoplasm, nucleus		mitochondrion	nucleoplasm, nucleus		nucleoplasm					threonine-type endopeptidase activity
Cell growth-regulating nucleolar protein OS=Mus musculus OX=10090 GN=Lyar PE=1 SV=2	Q08288	Lyar	44 kDa	0	1.39	0.336	4.3	0.336	0.92	Mus musculus	erythrocyte development, negative regulation of innate immune response, negative regulation of transcription from RNA polymerase II promoter, positive regulation of phagocytosis, positive regulation of transcription from RNA polymerase I promoter		erythrocyte development, rRNA processing				rRNA processing				cytoplasm					nucleolus, nucleoplasm, nucleus			nucleolus, nucleoplasm, nucleus		nucleolus, nucleoplasm, photoreceptor outer segment
Fructose-bisphosphate aldolase A OS=Mus musculus OX=10090 GN=Aldoa PE=1 SV=2	P05064	Aldoa	39 kDa	0.0838	0.0838	3.61	0.621	0.904	1.06	Mus musculus	positive regulation of cell migration	protein homotetramerization	canonical glycolysis, fructose 1,6-bisphosphate metabolic process, glycolytic process, glycolytic process through fructose-6-phosphate, methylglyoxal biosynthetic process, protein homotetramerization				canonical glycolysis, fructose 1,6-bisphosphate metabolic process, glycolytic process through fructose-6-phosphate, methylglyoxal biosynthetic process				M band, Z disc, cytosol				extracellular space	M band, Z disc, heterochromatin	plasma membrane				M band, Z disc, heterochromatin, sperm fibrous sheath	plasma membrane				fructose-bisphosphate aldolase activity
Thioredoxin-like protein 1 OS=Mus musculus OX=10090 GN=Txnl1 PE=1 SV=3	Q8CDN6	Txnl1	32 kDa	1.19	0.341	2.23	1.19	0.798	1.41	Mus musculus											cytosol					nucleus			nucleus							protein disulfide oxidoreductase activity
Brain acid soluble protein 1 OS=Mus musculus OX=10090 GN=Basp1 PE=1 SV=3	Q91XV3	Basp1	22 kDa	2.55	1.02	7.25	3.7	0.756	3.7	Mus musculus	negative regulation of transcription, DNA-templated	protein homooligomerization, supramolecular fiber organization	glomerular visceral epithelial cell differentiation, protein homooligomerization, supramolecular fiber organization							cell junction	cytoplasm					COP9 signalosome, PML body, chromatin, nuclear matrix, nuclear speck, nucleus	plasma membrane		COP9 signalosome, PML body, nuclear matrix, nuclear speck		COP9 signalosome, PML body, chromatin, nuclear matrix, nuclear speck	plasma membrane
Beta-galactosidase OS=Mus musculus OX=10090 GN=Glb1 PE=1 SV=1	P23780	Glb1	73 kDa	0.483	0.14	0.549	0.3	0.549	0.358	Mus musculus							galactose catabolic process		Golgi apparatus		Golgi apparatus, lysosome, vacuole				extracellular space	Golgi apparatus, lysosome, vacuole										beta-galactosidase activity, hydrolase activity
Acylamino-acid-releasing enzyme OS=Mus musculus OX=10090 GN=Apeh PE=1 SV=3	Q8R146	Apeh	82 kDa	0.369	0.17	0.666	0.0817	0.316	0.733	Mus musculus			beta-amyloid metabolic process				beta-amyloid metabolic process, proteolysis				cytosol					nuclear membrane	nuclear membrane		nuclear membrane	nuclear membrane	nuclear membrane					omega peptidase activity, serine-type endopeptidase activity
UDP-glucose:glycoprotein glucosyltransferase 1 OS=Mus musculus OX=10090 GN=Uggt1 PE=1 SV=4	Q6P5E4	Uggt1	176 kDa	0.2	0	0.0372	0	0.0184	0.761	Mus musculus			ERAD pathway, protein N-linked glycosylation via asparagine				ERAD pathway, protein N-linked glycosylation via asparagine				endoplasmic reticulum, endoplasmic reticulum lumen, endoplasmic reticulum-Golgi intermediate compartment		endoplasmic reticulum, endoplasmic reticulum lumen			endoplasmic reticulum, endoplasmic reticulum lumen, endoplasmic reticulum-Golgi intermediate compartment					endoplasmic reticulum lumen					UDP-glucose:glycoprotein glucosyltransferase activity
Follistatin-related protein 1 OS=Mus musculus OX=10090 GN=Fstl1 PE=1 SV=2	Q62356	Fstl1	35 kDa	0.579	1.73	0.73	0.441	1.27	2.93	Mus musculus	hematopoietic stem cell homeostasis, negative regulation of apoptotic process, regulation of BMP signaling pathway		cell differentiation, endothelial cell differentiation, endothelial cell migration		endothelial cell migration	endothelial cell migration									extracellular region, extracellular space
Peptidyl-prolyl cis-trans isomerase FKBP10 OS=Mus musculus OX=10090 GN=Fkbp10 PE=1 SV=2	Q61576	Fkbp10	65 kDa	0.218	0.997	0.16	0.104	0.485	0.413	Mus musculus		collagen fibril organization, extracellular matrix assembly	collagen fibril organization, extracellular matrix assembly, protein folding								endoplasmic reticulum, endoplasmic reticulum lumen, mitochondrial intermembrane space		endoplasmic reticulum, endoplasmic reticulum lumen			endoplasmic reticulum, endoplasmic reticulum lumen, mitochondrial intermembrane space	membrane	mitochondrial intermembrane space			endoplasmic reticulum lumen, mitochondrial intermembrane space					peptidyl-prolyl cis-trans isomerase activity
Y-box-binding protein 3 OS=Mus musculus OX=10090 GN=Ybx3 PE=1 SV=2	Q9JKB3	Ybx3	39 kDa	0.921	0.277	0.504	3.34	0.177	0.632	Mus musculus	negative regulation of apoptotic process, negative regulation of developmental process, negative regulation of intrinsic apoptotic signaling pathway in response to osmotic stress, negative regulation of necroptotic process, negative regulation of reproductive process, negative regulation of skeletal muscle tissue development, negative regulation of transcription from RNA polymerase II promoter, p…		apoptotic process, cellular hyperosmotic response, cellular response to tumor necrosis factor, ectopic germ cell programmed cell death							gap junction	cytosol					nucleus			nucleus					synapse
N-acetylglucosamine-6-sulfatase OS=Mus musculus OX=10090 GN=Gns PE=1 SV=1	Q8BFR4	Gns	61 kDa	0.44	0.367	0.44	0.169	0.684	0.969	Mus musculus			keratan sulfate catabolic process				keratan sulfate catabolic process				lysosome					lysosome										N-acetylglucosamine-6-sulfatase activity, sulfuric ester hydrolase activity
Proteasome subunit alpha type-6 OS=Mus musculus OX=10090 GN=Psma6 PE=1 SV=1	Q9QUM9	Psma6	27 kDa	1.23	0.99	1.23	1.23	1.23	2.53	Mus musculus	positive regulation of NF-kappaB transcription factor activity		proteasome-mediated ubiquitin-dependent protein catabolic process, proteolysis involved in cellular protein catabolic process				proteasome-mediated ubiquitin-dependent protein catabolic process, proteolysis involved in cellular protein catabolic process				P-body, cytosol, myofibril, ribosome, sarcomere					P-body, myofibril, nuclear matrix, nucleoplasm, nucleus, ribosome, sarcomere			nuclear matrix, nucleoplasm, nucleus		nuclear matrix, nucleoplasm, sarcomere		ribosome
SERPINE1 mRNA-binding protein 1 OS=Mus musculus OX=10090 GN=Serbp1 PE=1 SV=2	Q9CY58	Serbp1	45 kDa	0.152	0.328	1.9	1.03	1.03	0.328	Mus musculus	negative regulation of translation, regulation of apoptotic process	PML body organization	PML body organization								cytosol, perinuclear region of cytoplasm					nucleus			nucleus														translation repressor activity
Integrin alpha-6 OS=Mus musculus OX=10090 GN=Itga6 PE=1 SV=3	Q61739	Itga6	122 kDa	0.0267	0.0821	0.202	0.336	0.171	0.301	Mus musculus	integrin-mediated signaling pathway, positive regulation of apoptotic process, positive regulation of cell-cell adhesion, positive regulation of cell-substrate adhesion, positive regulation of neuron projection development	filopodium assembly	brown fat cell differentiation, filopodium assembly, integrin-mediated signaling pathway, leukocyte migration, lymphoid lineage cell migration, positive regulation of neuron projection development		leukocyte migration, lymphoid lineage cell migration	leukocyte migration, lymphoid lineage cell migration				adherens junction, hemidesmosome					basement membrane		basal plasma membrane, basolateral plasma membrane, external side of plasma membrane, integrin alpha6-beta4 complex, plasma membrane					basal plasma membrane, basolateral plasma membrane, external side of plasma membrane, integrin alpha6-beta4 complex
Triosephosphate isomerase OS=Mus musculus OX=10090 GN=Tpi1 PE=1 SV=5	P17751	Tpi1	27 kDa	1.55	0.124	2.22	2.22	1.27	2.22	Mus musculus			canonical glycolysis, glyceraldehyde-3-phosphate biosynthetic process, glycerol catabolic process, glycolytic process, methylglyoxal biosynthetic process				canonical glycolysis, gluconeogenesis, glyceraldehyde-3-phosphate biosynthetic process, glycerol catabolic process, glycolytic process, methylglyoxal biosynthetic process				cytosol															methylglyoxal synthase activity, triose-phosphate isomerase activity
Cathepsin B OS=Mus musculus OX=10090 GN=Ctsb PE=1 SV=2	P10605	Ctsb	37 kDa	1.54	0.969	0.809	0.289	0.969	0.969	Mus musculus	thyroid hormone generation		cellular response to thyroid hormone stimulus, epithelial cell differentiation, neuron apoptotic process, proteolysis involved in cellular protein catabolic process, thyroid hormone generation, viral entry into host cell				collagen catabolic process, protein catabolic process, proteolysis, proteolysis involved in cellular protein catabolic process, thyroid hormone generation				lysosome, melanosome, mitochondrion, perinuclear region of cytoplasm				extracellular region, extracellular space	lysosome, melanosome, mitochondrion	apical plasma membrane, external side of plasma membrane, sarcolemma	mitochondrion				apical plasma membrane, external side of plasma membrane, sarcolemma				cysteine-type endopeptidase activity, cysteine-type peptidase activity
Cofilin-1 OS=Mus musculus OX=10090 GN=Cfl1 PE=1 SV=3	P18760	Cfl1	19 kDa	1.71	6.37	2.79	4.28	0.647	2.21	Mus musculus	negative regulation of actin filament bundle assembly, negative regulation of actin filament depolymerization, negative regulation of cell adhesion, negative regulation of cell motility, negative regulation of cell size, negative regulation of dendritic spine maintenance, negative regulation of lamellipodium assembly, negative regulation of postsynaptic density organization, negative regulation o…	actin filament fragmentation, cell projection organization, cytoskeleton organization, establishment of spindle localization, modification of postsynaptic actin cytoskeleton, negative regulation of actin filament depolymerization, negative regulation of cell size, positive regulation of actin filament depolymerization, positive regulation of barbed-end actin filament capping	actin filament depolymerization, actin filament fragmentation, actin filament organization, actin filament severing, cell motility, cell projection organization, cellular response to epidermal growth factor stimulus, cellular response to hydrogen peroxide, cellular response to insulin-like growth factor stimulus, cellular response to interleukin-1, cellular response to interleukin-6, cellular res…		cell motility, establishment of spindle localization, neural crest cell migration, protein import into nucleus	cell motility, neural crest cell migration				cell-cell junction, focal adhesion	cortical actin cytoskeleton, cytosol, mitochondrial membrane	actin cytoskeleton, cofilin-actin rod, cortical actin cytoskeleton			extracellular region	actin cytoskeleton, cofilin-actin rod, cortical actin cytoskeleton, mitochondrial membrane, nuclear matrix	lamellipodium membrane, mitochondrial membrane, ruffle membrane, synaptic membrane	mitochondrial membrane	nuclear matrix	mitochondrial membrane	cofilin-actin rod, cortical actin cytoskeleton, mitochondrial membrane, nuclear matrix, postsynaptic density, intracellular component	lamellipodium membrane, ruffle membrane, synaptic membrane		dendritic spine, glutamatergic synapse, postsynaptic density, intracellular component, synaptic membrane	dendritic spine, postsynaptic density, intracellular component, synaptic membrane									protein import into nucleus
Prothymosin alpha OS=Mus musculus OX=10090 GN=Ptma PE=1 SV=2	P26350	Ptma	12 kDa	2.43	4.62	8.21	4.62	8.21	4.62	Mus musculus	negative regulation of apoptotic process, positive regulation of transcription from RNA polymerase II promoter	chromatin organization	chromatin organization													nucleus			nucleus
28 kDa heat- and acid-stable phosphoprotein OS=Mus musculus OX=10090 GN=Pdap1 PE=1 SV=1	Q3UHX2	Pdap1	21 kDa	1.12	0.569	1.46	3.49	2.86	1.86	Mus musculus	platelet-derived growth factor receptor signaling pathway		platelet-derived growth factor receptor signaling pathway								cytosol				extracellular space		plasma membrane					plasma membrane
Apoptotic chromatin condensation inducer in the nucleus OS=Mus musculus OX=10090 GN=Acin1 PE=1 SV=3	Q9JIX8	Acin1	151 kDa	0.113	0.137	0.212	0.186	0.265	0.265	Mus musculus	erythrocyte differentiation, negative regulation of mRNA splicing, via spliceosome, positive regulation of apoptotic process, positive regulation of monocyte differentiation	apoptotic chromosome condensation	RNA splicing, apoptotic chromosome condensation, apoptotic process, erythrocyte differentiation, mRNA processing				RNA splicing, mRNA processing				cytosol					nuclear speck, nucleolus, nucleus	plasma membrane		nuclear speck, nucleolus, nucleus		nuclear speck, nucleolus	plasma membrane
A-kinase anchor protein 12 OS=Mus musculus OX=10090 GN=Akap12 PE=1 SV=1	Q9WTQ5	Akap12	181 kDa	0	0.018	0.0549	0.307	0.283	0.33	Mus musculus	adenylate cyclase-inhibiting G-protein coupled receptor signaling pathway, modulation of synaptic transmission, negative regulation of vascular permeability, positive regulation of ERK1 and ERK2 cascade, positive regulation of nitric-oxide synthase biosynthetic process, positive regulation of oligodendrocyte apoptotic process, positive regulation of protein kinase A signaling, positive regulation…		adenylate cyclase-inhibiting G-protein coupled receptor signaling pathway, cellular response to interleukin-1, cellular response to tumor necrosis factor, hepatic stellate cell activation								cytosol	cytoskeleton				cytoskeleton	plasma membrane					plasma membrane		Schaffer collateral - CA1 synapse								receptor signaling complex scaffold activity
Voltage-dependent calcium channel subunit alpha-2/delta-1 OS=Mus musculus OX=10090 GN=Cacna2d1 PE=1 SV=1	O08532	Cacna2d1	125 kDa	0.675	0.109	0.261	0	0.261	0.109	Mus musculus	calcium ion transport into cytosol, cardiac muscle cell action potential involved in contraction, positive regulation of high voltage-gated calcium channel activity, regulation of calcium ion transmembrane transport via high voltage-gated calcium channel, regulation of heart rate by cardiac conduction, regulation of membrane repolarization during action potential, regulation of ventricular cardia…		calcium ion transport into cytosol, cardiac muscle cell action potential involved in contraction, cellular response to beta-amyloid		calcium ion transmembrane transport via high voltage-gated calcium channel, calcium ion transport into cytosol						neuronal dense core vesicle, sarcoplasmic reticulum		sarcoplasmic reticulum			neuronal dense core vesicle, sarcoplasmic reticulum	L-type voltage-gated calcium channel complex, T-tubule, postsynaptic membrane, presynaptic active zone membrane, voltage-gated calcium channel complex					L-type voltage-gated calcium channel complex, T-tubule, postsynaptic membrane, presynaptic active zone membrane, voltage-gated calcium channel complex		GABA-ergic synapse, glutamatergic synapse, postsynaptic membrane, presynaptic active zone membrane	postsynaptic membrane, presynaptic active zone membrane									calcium ion transmembrane transport via high voltage-gated calcium channel, calcium ion transport into cytosol	voltage-gated calcium channel activity involved in bundle of His cell action potential
Protein canopy homolog 2 OS=Mus musculus OX=10090 GN=Cnpy2 PE=1 SV=1	Q9QXT0	Cnpy2	21 kDa	2.3	0.565	1.45	1.11	7.09	3.45	Mus musculus	negative regulation of gene expression, positive regulation of low-density lipoprotein receptor activity, regulation of low-density lipoprotein particle clearance										endoplasmic reticulum		endoplasmic reticulum			endoplasmic reticulum
Synaptic vesicle membrane protein VAT-1 homolog-like OS=Mus musculus OX=10090 GN=Vat1l PE=1 SV=2	Q80TB8	Vat1l	46 kDa	0	0	0.231	0	1.64	5.05	Mus musculus																										oxidoreductase activity
Complement component 1 Q subcomponent-binding protein, mitochondrial OS=Mus musculus OX=10090 GN=C1qbp PE=1 SV=1	O35658	C1qbp	31 kDa	1.04	0.356	0.356	1.49	0.356	0.501	Mus musculus	complement activation, classical pathway, negative regulation of MDA-5 signaling pathway, negative regulation of RIG-I signaling pathway, negative regulation of defense response to virus, negative regulation of double-strand break repair via homologous recombination, negative regulation of interferon-gamma production, negative regulation of interleukin-12 production, negative regulation of mRNA s…	mature ribosome assembly	RNA splicing, apoptotic process, cellular response to DNA damage stimulus, mRNA processing, mature ribosome assembly, protein kinase B signaling				RNA splicing, complement activation, classical pathway, mRNA processing				mitochondrial matrix, mitochondrion				extracellular space	mitochondrial matrix, mitochondrion, nucleolus, nucleus	plasma membrane	mitochondrial matrix, mitochondrion	nucleolus, nucleus		mitochondrial matrix, nucleolus	plasma membrane		GABA-ergic synapse, glutamatergic synapse, presynaptic active zone	presynaptic active zone		enzyme inhibitor activity
Reticulon-4 OS=Mus musculus OX=10090 GN=Rtn4 PE=1 SV=2	Q99P72	Rtn4	127 kDa	0.463	0.107	0.194	0.107	0.225	0.165	Mus musculus	cellular sphingolipid homeostasis, modulation of synaptic transmission, negative regulation of axon extension, negative regulation of axonogenesis, negative regulation of beta-amyloid formation, negative regulation of neuron differentiation, negative regulation of neuron projection development, negative regulation of neuron projection regeneration, negative regulation of vasculogenesis, positive …	axonal fasciculation, endoplasmic reticulum tubular network formation, endoplasmic reticulum tubular network membrane organization, endoplasmic reticulum tubular network organization, negative regulation of axon extension, nuclear pore complex assembly	axonal fasciculation, cardiac epithelial to mesenchymal transition, cell migration involved in vasculogenesis, cellular response to hypoxia, cellular sphingolipid homeostasis, central nervous system vasculogenesis, cerebral cortex radial glia guided migration, endoplasmic reticulum tubular network formation, endoplasmic reticulum tubular network membrane organization, leukocyte migration involved…		cell migration involved in vasculogenesis, cerebral cortex radial glia guided migration, leukocyte migration involved in inflammatory response, protein localization to lysosome	cell migration involved in vasculogenesis, cerebral cortex radial glia guided migration, leukocyte migration involved in inflammatory response				anchoring junction, cell junction	endoplasmic reticulum, endoplasmic reticulum tubular network membrane		endoplasmic reticulum tubular network membrane			endoplasmic reticulum, endoplasmic reticulum membrane, endoplasmic reticulum tubular network membrane, nuclear envelope	endoplasmic reticulum tubular network membrane, postsynaptic density membrane		nuclear envelope		endoplasmic reticulum membrane, endoplasmic reticulum tubular network membrane, nuclear envelope, postsynaptic density membrane	postsynaptic density membrane		glutamatergic synapse, postsynapse, postsynaptic density, postsynaptic density membrane, synapse	postsynapse, postsynaptic density, postsynaptic density membrane
Ubiquitin-ribosomal protein eL40 fusion protein OS=Mus musculus OX=10090 GN=Uba52 PE=1 SV=2	P62984	Uba52	15 kDa	1.81	0.858	1.81	1.81	1.81	1.81	Mus musculus			cytoplasmic translation, modification-dependent protein catabolic process, protein ubiquitination				cytoplasmic translation, modification-dependent protein catabolic process, protein ubiquitination				cytosol, cytosolic large ribosomal subunit, cytosolic small ribosomal subunit, endoplasmic reticulum, ribosome		endoplasmic reticulum			cytosolic large ribosomal subunit, cytosolic small ribosomal subunit, endoplasmic reticulum, nucleoplasm, ribosome	plasma membrane		nucleoplasm		cytosolic large ribosomal subunit, cytosolic small ribosomal subunit, nucleoplasm	plasma membrane	cytosolic large ribosomal subunit, cytosolic small ribosomal subunit	postsynapse, presynapse	postsynapse, presynapse							structural constituent of ribosome					Clathrin-mediated endocytosis (Mus musculus)
RNA binding motif protein, X-linked-like-1 OS=Mus musculus OX=10090 GN=Rbmxl1 PE=2 SV=1	Q91VM5	Rbmxl1	42 kDa	0.162	0.456	0.966	0.35	1.65	0.456	Mus musculus	negative regulation of mRNA splicing, via spliceosome, positive regulation of mRNA splicing, via spliceosome, positive regulation of transcription from RNA polymerase II promoter, regulation of alternative mRNA splicing, via spliceosome	protein homooligomerization	RNA splicing, cellular response to interleukin-1, mRNA processing, protein homooligomerization, transcription from RNA polymerase II promoter				RNA splicing, mRNA processing, membrane protein ectodomain proteolysis, transcription from RNA polymerase II promoter								extracellular exosome	catalytic step 2 spliceosome, euchromatin, nucleus, supraspliceosomal complex			catalytic step 2 spliceosome, supraspliceosomal complex		catalytic step 2 spliceosome, euchromatin, supraspliceosomal complex
Ubiquitin-like modifier-activating enzyme 1 OS=Mus musculus OX=10090 GN=Uba1 PE=1 SV=1	Q02053	Uba1	118 kDa	0.59	0	0.35	0.0276	0.056	0.387	Mus musculus			cellular response to DNA damage stimulus, protein ubiquitination, ubiquitin-dependent protein catabolic process				protein ubiquitination, ubiquitin-dependent protein catabolic process			desmosome	cytosol, endosome membrane, lysosomal membrane, mitochondrion, rough endoplasmic reticulum membrane		rough endoplasmic reticulum membrane	endosome membrane		endosome membrane, heterochromatin, lysosomal membrane, mitochondrion, nucleoplasm, nucleus, rough endoplasmic reticulum membrane	endosome membrane, lysosomal membrane, rough endoplasmic reticulum membrane	mitochondrion	nucleoplasm, nucleus	endosome membrane, lysosomal membrane, rough endoplasmic reticulum membrane	endosome membrane, heterochromatin, lysosomal membrane, nucleoplasm, rough endoplasmic reticulum membrane					ubiquitin activating enzyme activity
Peroxiredoxin-1 OS=Mus musculus OX=10090 GN=Prdx1 PE=1 SV=1	P35700	Prdx1	22 kDa	1.66	0.522	1.01	3.06	2.07	1.66	Mus musculus	I-kappaB kinase/NF-kappaB signaling, cell redox homeostasis, erythrocyte homeostasis, regulation of NIK/NF-kappaB signaling, regulation of stress-activated MAPK cascade		I-kappaB kinase/NF-kappaB signaling, cell redox homeostasis, hydrogen peroxide catabolic process, natural killer cell activation, removal of superoxide radicals				hydrogen peroxide catabolic process, removal of superoxide radicals				cytosol, mitochondrial matrix, mitochondrion, peroxisomal matrix					euchromatin, mitochondrial matrix, mitochondrion, nucleus, peroxisomal matrix		mitochondrial matrix, mitochondrion	nucleus		euchromatin, mitochondrial matrix, peroxisomal matrix					peroxidase activity, peroxiredoxin activity, thioredoxin peroxidase activity
Heterogeneous nuclear ribonucleoprotein K OS=Mus musculus OX=10090 GN=Hnrnpk PE=1 SV=1	P61979	Hnrnpk	51 kDa	0.366	0.548	0.753	0.647	0.454	0.647	Mus musculus	modulation of synaptic transmission, negative regulation of apoptotic process, negative regulation of branching morphogenesis of a nerve, negative regulation of mRNA splicing, via spliceosome, negative regulation of transcription from RNA polymerase II promoter, negative regulation of transcription, DNA-templated, positive regulation of RNA splicing, positive regulation of dendrite extension, pos…		RNA splicing, cellular response to forskolin, cellular response to insulin stimulus, mRNA processing, positive regulation of dendrite extension, positive regulation of dendritic spine development				RNA splicing, mRNA processing			anchoring junction	cell cortex, cytoplasm, cytoplasmic stress granule	podosome				catalytic step 2 spliceosome, chromatin, cytoplasmic stress granule, nucleoplasm, nucleus, podosome			catalytic step 2 spliceosome, nucleoplasm, nucleus		catalytic step 2 spliceosome, chromatin, nucleoplasm, podosome			axon terminus, dendritic spine, glutamatergic synapse, postsynapse	axon terminus, dendritic spine, postsynapse
Lysosome membrane protein 2 OS=Mus musculus OX=10090 GN=Scarb2 PE=1 SV=3	O35114	Scarb2	54 kDa	0.699	0.193	0.424	0.125	0.802	1.03	Mus musculus	positive regulation of neuron projection development, regulation of carbohydrate catabolic process, regulation of glucosylceramidase activity	endosome to plasma membrane protein transport	endosome to plasma membrane protein transport, positive regulation of neuron projection development		aminophospholipid transport, endosome to plasma membrane protein transport, protein targeting to lysosome, receptor-mediated endocytosis						endocytic vesicle membrane, lysosomal lumen, lysosomal membrane					endocytic vesicle membrane, lysosomal lumen, lysosomal membrane	endocytic vesicle membrane, lysosomal membrane, plasma membrane			endocytic vesicle membrane, lysosomal membrane	endocytic vesicle membrane, lysosomal lumen, lysosomal membrane	plasma membrane							cargo receptor activity, scavenger receptor activity					aminophospholipid transport, endosome to plasma membrane protein transport, protein targeting to lysosome, receptor-mediated endocytosis			Clathrin-mediated endocytosis (Mus musculus)
Histone-binding protein RBBP4 OS=Mus musculus OX=10090 GN=Rbbp4 PE=1 SV=5	Q60972	Rbbp4	48 kDa	0.492	0.396	0.822	1.08	0.143	0.948	Mus musculus	negative regulation of cell migration, negative regulation of stem cell population maintenance, negative regulation of transcription from RNA polymerase II promoter, negative regulation of transcription, DNA-templated, negative regulation of transforming growth factor beta receptor signaling pathway, positive regulation of stem cell population maintenance, positive regulation of transcription, DN…	DNA replication-dependent nucleosome assembly, chromatin remodeling, nucleosome assembly	DNA replication, DNA replication-dependent nucleosome assembly, chromatin remodeling				DNA replication				cytosol					ESC/E(Z) complex, NURF complex, NuRD complex, Sin3-type complex, chromatin, chromosome, telomeric region, nucleoplasm, nucleus			ESC/E(Z) complex, NURF complex, NuRD complex, Sin3-type complex, nucleoplasm		ESC/E(Z) complex, NURF complex, NuRD complex, Sin3-type complex, chromatin, chromosome, telomeric region, nucleoplasm					DNA-dependent ATPase activity
Heterogeneous nuclear ribonucleoprotein A/B OS=Mus musculus OX=10090 GN=Hnrnpab PE=1 SV=1	Q99020	Hnrnpab	31 kDa	0.503	0.664	1.5	1.26	1.26	0.843	Mus musculus	negative regulation of nuclear-transcribed mRNA catabolic process, nonsense-mediated decay, negative regulation of transcription from RNA polymerase II promoter, positive regulation of transcription, DNA-templated, regulation of cellular localization, regulation of gene expression, regulation of intracellular mRNA localization		epithelial to mesenchymal transition, mRNA modification				mRNA modification				mRNA editing complex, neuronal ribonucleoprotein granule, presynaptic cytosol					RNA polymerase II transcription factor complex, chromatin, neuronal ribonucleoprotein granule, nucleoplasm, nucleus			RNA polymerase II transcription factor complex, nucleoplasm, nucleus		RNA polymerase II transcription factor complex, chromatin, nucleoplasm			glutamatergic synapse, postsynapse, presynaptic cytosol	postsynapse, presynaptic cytosol
Aminopeptidase N OS=Mus musculus OX=10090 GN=Anpep PE=1 SV=4	P97449	Anpep	110 kDa	1.41	0.228	0.0297	0.0297	0	0.0297	Mus musculus			cell differentiation, peptide catabolic process				peptide catabolic process, protein processing, proteolysis				endoplasmic reticulum-Golgi intermediate compartment				extracellular exosome, extracellular space	endoplasmic reticulum-Golgi intermediate compartment	brush border membrane, external side of plasma membrane, plasma membrane					brush border membrane, external side of plasma membrane, plasma membrane				aminopeptidase activity, metalloaminopeptidase activity
Charged multivesicular body protein 4b OS=Mus musculus OX=10090 GN=Chmp4b PE=1 SV=2	Q9D8B3	Chmp4b	25 kDa	0.868	0.649	1.4	1.12	1.4	0.868	Mus musculus	maintenance of lens transparency, regulation of autophagy, regulation of centrosome duplication, regulation of mitotic spindle assembly	autophagosome maturation, exit from mitosis, membrane fission, mitotic metaphase plate congression, multivesicular body assembly, multivesicular body-lysosome fusion, nuclear envelope reassembly, nucleus organization, plasma membrane repair, protein polymerization, vesicle fusion with vacuole, viral budding from plasma membrane, viral budding via host ESCRT complex	autophagosome maturation, autophagy, exit from mitosis, membrane budding, membrane fission, mitotic cytokinesis, mitotic metaphase plate congression, multivesicular body assembly, multivesicular body-lysosome fusion, nuclear envelope reassembly, nucleus organization, plasma membrane repair, protein polymerization, ubiquitin-dependent protein catabolic process via the multivesicular body sorting p…		late endosome to lysosome transport, late endosome to vacuole transport via multivesicular body sorting pathway, mitotic metaphase plate congression, multivesicular body sorting pathway, multivesicular body-lysosome fusion, posttranslational protein targeting to membrane, protein transport, vesicle fusion with vacuole, viral budding from plasma membrane, viral budding via host ESCRT complex	viral budding from plasma membrane	autophagosome maturation, autophagy, ubiquitin-dependent protein catabolic process via the multivesicular body sorting pathway, ubiquitin-independent protein catabolic process via the multivesicular body sorting pathway				ESCRT III complex, amphisome membrane, autophagosome membrane, cytosol, lysosomal membrane, membrane coat, multivesicular body, multivesicular body membrane	kinetochore microtubule		ESCRT III complex, endosome membrane, multivesicular body, multivesicular body membrane		ESCRT III complex, amphisome membrane, autophagosome membrane, endosome membrane, kinetochore, kinetochore microtubule, lysosomal membrane, multivesicular body, multivesicular body membrane, nuclear envelope, nuclear pore, nucleus	ESCRT III complex, amphisome membrane, autophagosome membrane, cytoplasmic side of plasma membrane, lysosomal membrane, membrane coat, multivesicular body membrane, plasma membrane		nuclear envelope, nuclear pore, nucleus	ESCRT III complex, amphisome membrane, autophagosome membrane, lysosomal membrane, multivesicular body membrane	ESCRT III complex, amphisome membrane, autophagosome membrane, endosome membrane, kinetochore, kinetochore microtubule, lysosomal membrane, multivesicular body membrane, nuclear envelope, nuclear pore	cytoplasmic side of plasma membrane		glutamatergic synapse, postsynaptic density	postsynaptic density									late endosome to lysosome transport, late endosome to vacuole transport via multivesicular body sorting pathway, multivesicular body sorting pathway, multivesicular body-lysosome fusion, posttranslational protein targeting to membrane, vesicle fusion with vacuole, viral budding from plasma membrane, viral budding via host ESCRT complex
Eukaryotic translation initiation factor 3 subunit J-A OS=Mus musculus OX=10090 GN=Eif3j1 PE=2 SV=1	Q3UGC7 (+1)	Eif3j1	29 kDa	0.901	1.36	1.92	0.379	0.901	0.901	Mus musculus		formation of cytoplasmic translation initiation complex	formation of cytoplasmic translation initiation complex				formation of cytoplasmic translation initiation complex				eukaryotic 43S preinitiation complex, eukaryotic 48S preinitiation complex, eukaryotic translation initiation factor 3 complex
Heterogeneous nuclear ribonucleoprotein F OS=Mus musculus OX=10090 GN=Hnrnpf PE=1 SV=3	Q9Z2X1	Hnrnpf	46 kDa	0.32	0.625	0.625	0.625	0.625	0.625	Mus musculus	regulation of RNA splicing		RNA splicing, mRNA processing				RNA splicing, mRNA processing				cytosol					catalytic step 2 spliceosome, nucleoplasm			catalytic step 2 spliceosome, nucleoplasm		catalytic step 2 spliceosome, nucleoplasm			synapse
Cation-independent mannose-6-phosphate receptor OS=Mus musculus OX=10090 GN=Igf2r PE=1 SV=1	Q07113	Igf2r	274 kDa	0	0.0607	0.179	0.281	0	0	Mus musculus	G-protein coupled receptor signaling pathway, positive regulation by host of viral process, positive regulation of apoptotic process, regulation of apoptotic process		G-protein coupled receptor signaling pathway		lysosomal transport				Golgi membrane, trans-Golgi network, trans-Golgi network transport vesicle		Golgi membrane, clathrin coat, early endosome, endocytic vesicle, endosome membrane, late endosome, perinuclear region of cytoplasm, trans-Golgi network, trans-Golgi network transport vesicle			early endosome, endosome membrane, late endosome	extracellular space	Golgi membrane, early endosome, endocytic vesicle, endosome membrane, late endosome, nuclear envelope lumen, nucleus, trans-Golgi network, trans-Golgi network transport vesicle	Golgi membrane, clathrin coat, endosome membrane, plasma membrane		nuclear envelope lumen, nucleus	Golgi membrane, endosome membrane	Golgi membrane, endosome membrane, nuclear envelope lumen, trans-Golgi network, trans-Golgi network transport vesicle	plasma membrane							signaling receptor activity		signaling receptor activity			lysosomal transport		Retrograde transport at the Trans-Golgi-Network (Mus musculus)	Clathrin-mediated endocytosis (Mus musculus)
Dihydrolipoyllysine-residue succinyltransferase component of 2-oxoglutarate dehydrogenase complex, mitochondrial OS=Mus musculus OX=10090 GN=Dlst PE=1 SV=1	Q9D2G2	Dlst	49 kDa	0.681	0.575	0.681	0.383	0.793	0.476	Mus musculus			2-oxoglutarate metabolic process, L-lysine catabolic process to acetyl-CoA via saccharopine, NADH metabolic process, succinyl-CoA metabolic process, tricarboxylic acid cycle				2-oxoglutarate metabolic process, L-lysine catabolic process to acetyl-CoA via saccharopine, NADH metabolic process, succinyl-CoA metabolic process, tricarboxylic acid cycle				cytosol, mitochondrial matrix, mitochondrion, oxoglutarate dehydrogenase complex					mitochondrial matrix, mitochondrion, nucleoplasm, nucleus		mitochondrial matrix, mitochondrion	nucleoplasm, nucleus		mitochondrial matrix, nucleoplasm					dihydrolipoyllysine-residue succinyltransferase activity
Proteasome subunit beta type-3 OS=Mus musculus OX=10090 GN=Psmb3 PE=1 SV=1	Q9R1P1	Psmb3	23 kDa	1.25	0.501	0.969	0.719	1.58	2.88	Mus musculus			proteasome-mediated ubiquitin-dependent protein catabolic process				proteasome-mediated ubiquitin-dependent protein catabolic process, protein catabolic process				cytosol					nucleoplasm, nucleus			nucleoplasm, nucleus		nucleoplasm					endopeptidase activity
Coronin-1C OS=Mus musculus OX=10090 GN=Coro1c PE=1 SV=2	Q9WUM4	Coro1c	53 kDa	0.197	0.271	0.433	0.35	0.433	1.05	Mus musculus	activation of GTPase activity, negative regulation of epithelial cell migration, negative regulation of focal adhesion assembly, negative regulation of protein phosphorylation, negative regulation of substrate adhesion-dependent cell spreading, positive regulation of lamellipodium morphogenesis, regulation of fibroblast migration, regulation of ruffle assembly	actin cortical patch assembly, actin cytoskeleton organization, actin filament organization, endosome membrane tubulation, membrane fission	actin cortical patch assembly, actin cytoskeleton organization, actin filament organization, endosome membrane tubulation, membrane fission, neural crest cell migration		endosomal transport, establishment of protein localization, neural crest cell migration, phagocytosis	neural crest cell migration					cell cortex, endosome membrane	actin cytoskeleton		endosome membrane		actin cytoskeleton, endosome membrane	endosome membrane, flotillin complex, lateral plasma membrane, ruffle membrane			endosome membrane	endosome membrane	flotillin complex, lateral plasma membrane, ruffle membrane												endosomal transport, phagocytosis
Aspartyl aminopeptidase OS=Mus musculus OX=10090 GN=Dnpep PE=1 SV=2	Q9Z2W0	Dnpep	52 kDa	0.442	0.201	0.731	0.442	0.356	0.356	Mus musculus							proteolysis				cytoplasm															aminopeptidase activity, metallopeptidase activity
UV excision repair protein RAD23 homolog A OS=Mus musculus OX=10090 GN=Rad23a PE=1 SV=2	P54726	Rad23a	40 kDa	0.894	0.748	0.614	0.376	0.614	0.614	Mus musculus	positive regulation of cell cycle, positive regulation of proteasomal ubiquitin-dependent protein catabolic process, positive regulation of viral genome replication, protein destabilization		cellular response to DNA damage stimulus, nucleotide-excision repair, proteasome-mediated ubiquitin-dependent protein catabolic process				nucleotide-excision repair, proteasome-mediated ubiquitin-dependent protein catabolic process		Golgi apparatus		Golgi apparatus, cytosol					Golgi apparatus, nucleoplasm			nucleoplasm		nucleoplasm
Catalase OS=Mus musculus OX=10090 GN=Cat PE=1 SV=4	P24270	Cat	60 kDa	0.113	0.113	1.11	0.174	0.617	0.306	Mus musculus	negative regulation of apoptotic process, positive regulation of cell division, positive regulation of protein kinase B signaling		aerobic respiration, cellular detoxification of hydrogen peroxide, cellular response to growth factor stimulus, hemoglobin metabolic process, hydrogen peroxide catabolic process, triglyceride metabolic process				aerobic respiration, cellular detoxification of hydrogen peroxide, cholesterol metabolic process, hemoglobin metabolic process, hydrogen peroxide catabolic process, triglyceride metabolic process				cytosol, mitochondrion, peroxisomal matrix, peroxisomal membrane, peroxisome				extracellular space	mitochondrion, peroxisomal matrix, peroxisomal membrane, peroxisome	peroxisomal membrane	mitochondrion		peroxisomal membrane	peroxisomal matrix, peroxisomal membrane					aminoacylase activity, catalase activity, oxidoreductase activity, acting on peroxide as acceptor
Ectonucleotide pyrophosphatase/phosphodiesterase family member 3 OS=Mus musculus OX=10090 GN=Enpp3 PE=1 SV=2	Q6DYE8	Enpp3	99 kDa	0.0672	0.0331	0.102	1.41	0.0331	0.139	Mus musculus	negative regulation of inflammatory response, negative regulation of mast cell activation involved in immune response, negative regulation of mast cell proliferation, phosphate ion homeostasis		ATP metabolic process, basophil activation involved in immune response, nucleoside triphosphate catabolic process, pyrimidine nucleotide metabolic process				ATP metabolic process, nucleoside triphosphate catabolic process, pyrimidine nucleotide metabolic process				perinuclear region of cytoplasm				extracellular region		apical plasma membrane, external side of plasma membrane					apical plasma membrane, external side of plasma membrane				ATP diphosphatase activity, GTP diphosphatase activity, UTP diphosphatase activity, bis(5'-adenosyl)-pentaphosphatase activity, bis(5'-adenosyl)-triphosphatase activity, bis(5'-nucleosyl)-tetraphosphatase (asymmetrical) activity, nucleoside-triphosphate diphosphatase activity, phosphodiesterase I activity
Transitional endoplasmic reticulum ATPase OS=Mus musculus OX=10090 GN=Vcp PE=1 SV=4	Q01853	Vcp	89 kDa	0.24	0.0744	0.978	0.114	0.114	0.24	Mus musculus	negative regulation of smoothened signaling pathway, positive regulation of ATP biosynthetic process, positive regulation of NIK/NF-kappaB signaling, positive regulation of canonical Wnt signaling pathway, positive regulation of mitochondrial membrane potential, positive regulation of oxidative phosphorylation, positive regulation of proteasomal ubiquitin-dependent protein catabolic process, posi…	aggresome assembly, autophagosome maturation, mitotic spindle disassembly, stress granule disassembly	ATP metabolic process, ERAD pathway, NADH metabolic process, aggresome assembly, autophagosome maturation, autophagy, cellular response to DNA damage stimulus, cellular response to arsenite ion, cellular response to heat, cellular response to misfolded protein, double-strand break repair, flavin adenine dinucleotide catabolic process, interstrand cross-link repair, macroautophagy, mitotic spindle…		ER to Golgi vesicle-mediated transport, endosome to lysosome transport via multivesicular body sorting pathway, retrograde protein transport, ER to cytosol		ATP metabolic process, ERAD pathway, NADH metabolic process, autophagosome maturation, autophagy, double-strand break repair, flavin adenine dinucleotide catabolic process, interstrand cross-link repair, macroautophagy, proteasomal protein catabolic process, proteasome-mediated ubiquitin-dependent protein catabolic process, protein ubiquitination, retrograde protein transport, ER to cytosol, tran…				Derlin-1 retrotranslocation complex, VCP-NPL4-UFD1 AAA ATPase complex, VCP-NSFL1C complex, cytoplasmic stress granule, cytosol, endoplasmic reticulum, endoplasmic reticulum membrane, perinuclear region of cytoplasm		Derlin-1 retrotranslocation complex, VCP-NPL4-UFD1 AAA ATPase complex, endoplasmic reticulum membrane			Derlin-1 retrotranslocation complex, VCP-NPL4-UFD1 AAA ATPase complex, cytoplasmic stress granule, endoplasmic reticulum, endoplasmic reticulum membrane, lipid particle, nucleoplasm, nucleus, site of double-strand break	Derlin-1 retrotranslocation complex, VCP-NPL4-UFD1 AAA ATPase complex, endoplasmic reticulum membrane		nucleoplasm, nucleus		Derlin-1 retrotranslocation complex, VCP-NPL4-UFD1 AAA ATPase complex, endoplasmic reticulum membrane, nucleoplasm, site of double-strand break			glutamatergic synapse		ATPase activity	deubiquitinase activator activity							ER to Golgi vesicle-mediated transport, endosome to lysosome transport via multivesicular body sorting pathway, retrograde protein transport, ER to cytosol
DnaJ homolog subfamily B member 11 OS=Mus musculus OX=10090 GN=Dnajb11 PE=1 SV=1	Q99KV1	Dnajb11	41 kDa	0.264	0.0812	0.478	0.264	1.36	1.98	Mus musculus	negative regulation of neurogenesis		mRNA modification, negative regulation of neurogenesis, protein folding				mRNA modification, protein maturation				endoplasmic reticulum, endoplasmic reticulum chaperone complex, endoplasmic reticulum lumen		endoplasmic reticulum chaperone complex, endoplasmic reticulum lumen		extracellular space	endoplasmic reticulum, endoplasmic reticulum chaperone complex, endoplasmic reticulum lumen, nucleus			nucleus		endoplasmic reticulum chaperone complex, endoplasmic reticulum lumen
Stress-70 protein, mitochondrial OS=Mus musculus OX=10090 GN=Hspa9 PE=1 SV=3	P38647	Hspa9	73 kDa	0.356	0.299	0.0445	0.356	0.356	0.417	Mus musculus	erythrocyte differentiation, negative regulation of erythrocyte differentiation, negative regulation of hematopoietic stem cell differentiation, negative regulation of hemopoiesis, regulation of erythrocyte differentiation	iron-sulfur cluster assembly	chaperone mediated protein folding requiring cofactor, erythrocyte differentiation, iron-sulfur cluster assembly, protein refolding		mitochondrial calcium uptake, protein export from nucleus		iron-sulfur cluster assembly				mitochondrial matrix, mitochondrial nucleoid, mitochondrion					mitochondrial matrix, mitochondrial nucleoid, mitochondrion, nucleolus, nucleus		mitochondrial matrix, mitochondrial nucleoid, mitochondrion	nucleolus, nucleus		mitochondrial matrix, mitochondrial nucleoid, nucleolus					ATPase activity								mitochondrial calcium uptake, protein export from nucleus
Fibulin-1 OS=Mus musculus OX=10090 GN=Fbln1 PE=1 SV=2	Q08879	Fbln1	78 kDa	0.704	0.227	0.332	0	0.332	0.227	Mus musculus	blood coagulation, fibrin clot formation, negative regulation of ERK1 and ERK2 cascade, negative regulation of cell motility, negative regulation of protein phosphorylation, negative regulation of stem cell proliferation, negative regulation of substrate adhesion-dependent cell spreading	extracellular matrix organization	extracellular matrix organization				blood coagulation, fibrin clot formation								basement membrane, elastic fiber, extracellular space												peptidase activator activity					extracellular matrix structural constituent
UV excision repair protein RAD23 homolog B OS=Mus musculus OX=10090 GN=Rad23b PE=1 SV=2	P54728	Rad23b	44 kDa	0.244	0.244	0.926	0.791	0.439	1.07	Mus musculus	regulation of proteasomal ubiquitin-dependent protein catabolic process		cellular response to DNA damage stimulus, cellular response to interleukin-7, nucleotide-excision repair, proteasome-mediated ubiquitin-dependent protein catabolic process				nucleotide-excision repair, proteasome-mediated ubiquitin-dependent protein catabolic process				cytosol					XPC complex, nucleoplasm, nucleus			XPC complex, nucleoplasm, nucleus		XPC complex, nucleoplasm
Microtubule-associated protein RP/EB family member 1 OS=Mus musculus OX=10090 GN=Mapre1 PE=1 SV=3	Q61166	Mapre1	30 kDa	0.875	1.08	1.57	0.689	0.689	1.08	Mus musculus	negative regulation of microtubule polymerization, positive regulation of microtubule polymerization, regulation of microtubule polymerization or depolymerization	attachment of mitotic spindle microtubules to kinetochore, establishment of mitotic spindle orientation, microtubule bundle formation, microtubule polymerization, non-motile cilium assembly, spindle assembly	attachment of mitotic spindle microtubules to kinetochore, cell division, cell migration, establishment of mitotic spindle orientation, microtubule bundle formation, microtubule polymerization, non-motile cilium assembly, spindle assembly		attachment of mitotic spindle microtubules to kinetochore, cell migration, establishment of mitotic spindle orientation, protein localization to astral microtubule, protein localization to centrosome, protein localization to microtubule	cell migration			Golgi apparatus	focal adhesion	Golgi apparatus, cortical microtubule cytoskeleton, cytoplasmic microtubule, mitotic spindle astral microtubule end	centrosome, ciliary basal body, cortical microtubule cytoskeleton, cytoplasmic microtubule, microtubule cytoskeleton, microtubule organizing center, microtubule plus-end, mitotic spindle astral microtubule end, mitotic spindle pole, spindle midzone				Golgi apparatus, centrosome, ciliary basal body, cortical microtubule cytoskeleton, cytoplasmic microtubule, microtubule cytoskeleton, microtubule organizing center, microtubule plus-end, mitotic spindle astral microtubule end, mitotic spindle pole, spindle midzone	cell projection membrane				centrosome, ciliary basal body, cortical microtubule cytoskeleton, cytoplasmic microtubule, microtubule organizing center, microtubule plus-end, mitotic spindle astral microtubule end, mitotic spindle pole, spindle midzone	cell projection membrane
Drebrin-like protein OS=Mus musculus OX=10090 GN=Dbnl PE=1 SV=2	Q62418	Dbnl	49 kDa	0.299	0.386	0.386	0.299	0.58	0.8	Mus musculus	Rac protein signal transduction, positive regulation of axon extension, positive regulation of dendritic spine morphogenesis, regulation of actin filament polymerization	neuron projection morphogenesis, podosome assembly, positive regulation of axon extension, postsynaptic actin cytoskeleton organization, regulation of actin filament polymerization, synapse assembly	Rac protein signal transduction, neuron projection morphogenesis, podosome assembly, positive regulation of axon extension, positive regulation of dendritic spine morphogenesis, postsynaptic actin cytoskeleton organization, regulation of actin filament polymerization, synapse assembly		endocytosis				Golgi membrane	anchoring junction	Golgi membrane, cell cortex, clathrin-coated vesicle membrane, cortical actin cytoskeleton, cytosol, early endosome	cortical actin cytoskeleton, podosome		early endosome		Golgi membrane, clathrin-coated vesicle membrane, cortical actin cytoskeleton, early endosome, podosome	Golgi membrane, clathrin-coated vesicle membrane, postsynaptic membrane			Golgi membrane, clathrin-coated vesicle membrane	Golgi membrane, clathrin-coated vesicle membrane, cortical actin cytoskeleton, podosome	postsynaptic membrane		glutamatergic synapse, postsynapse, postsynaptic density, postsynaptic membrane, presynapse	postsynapse, postsynaptic density, postsynaptic membrane, presynapse							structural constituent of postsynaptic actin cytoskeleton		endocytosis
Heterogeneous nuclear ribonucleoprotein A3 OS=Mus musculus OX=10090 GN=Hnrnpa3 PE=1 SV=1	Q8BG05	Hnrnpa3	40 kDa	0.271	0.614	1.05	0.49	0.376	0.376	Mus musculus			mRNA splicing, via spliceosome		mRNA transport		mRNA splicing, via spliceosome									catalytic step 2 spliceosome, ribonucleoprotein granule			catalytic step 2 spliceosome		catalytic step 2 spliceosome			glutamatergic synapse, postsynapse, postsynaptic density	postsynapse, postsynaptic density									mRNA transport	RNA transmembrane transporter activity
Protein PRRC2A OS=Mus musculus OX=10090 GN=Prrc2a PE=1 SV=1	Q7TSC1	Prrc2a	229 kDa	0.0285	0.0729	0.135	0.103	0.0881	0.0881	Mus musculus			cell differentiation								cytosol					nucleoplasm	plasma membrane		nucleoplasm		nucleoplasm	plasma membrane
Beta-hexosaminidase subunit alpha OS=Mus musculus OX=10090 GN=Hexa PE=1 SV=2	P29416	Hexa	61 kDa	1.09	0.371	0.054	0	0.523	0.445	Mus musculus	lipid storage, maintenance of location in cell	cell morphogenesis involved in neuron differentiation, lysosome organization	cell morphogenesis involved in neuron differentiation, dermatan sulfate catabolic process, ganglioside catabolic process, lysosome organization, maintenance of location in cell, myelination		lipid storage, maintenance of location in cell		carbohydrate metabolic process, dermatan sulfate catabolic process, ganglioside catabolic process, glycosaminoglycan biosynthetic process, glycosaminoglycan metabolic process, hyaluronan catabolic process				azurophil granule, cytosol, lysosomal lumen					azurophil granule, lysosomal lumen, lysosome	membrane				lysosomal lumen					acetylglucosaminyltransferase activity, beta-N-acetylhexosaminidase activity
Titin OS=Mus musculus OX=10090 GN=Ttn PE=1 SV=1	A2ASS6	Ttn	3906 kDa	0.0176	0	0	0	0	0	Mus musculus	regulation of relaxation of cardiac muscle	cardiac myofibril assembly, sarcomere organization	cardiac myofibril assembly, sarcomere organization, striated muscle cell development	heart growth		forward locomotion					A band, I band, M band, Z disc, muscle myosin complex, sarcomere	muscle myosin complex				A band, I band, M band, Z disc, muscle myosin complex, nucleus, sarcomere			nucleus		A band, I band, M band, Z disc, muscle myosin complex, sarcomere					protein serine/threonine kinase activity, protein tyrosine kinase activity						structural constituent of cytoskeleton, structural constituent of muscle
Splicing factor, proline- and glutamine-rich OS=Mus musculus OX=10090 GN=Sfpq PE=1 SV=1	Q8VIJ6	Sfpq	75 kDa	0	0.811	0.528	0.29	0.236	0.0433	Mus musculus	negative regulation of circadian rhythm, negative regulation of transcription, DNA-templated, positive regulation of sister chromatid cohesion, positive regulation of transcription from RNA polymerase II promoter, regulation of cell cycle, regulation of transcription, DNA-templated	chromatin remodeling, chromosome organization	alternative mRNA splicing, via spliceosome, cellular response to DNA damage stimulus, chromatin remodeling, chromosome organization, dendritic transport of messenger ribonucleoprotein complex, double-strand break repair via homologous recombination		dendritic transport of messenger ribonucleoprotein complex		alternative mRNA splicing, via spliceosome, double-strand break repair via homologous recombination				dendrite cytoplasm					RNA polymerase II transcription factor complex, nuclear matrix, nuclear speck, nucleus, paraspeckles			RNA polymerase II transcription factor complex, nuclear matrix, nuclear speck, paraspeckles		RNA polymerase II transcription factor complex, nuclear matrix, nuclear speck, paraspeckles													dendritic transport of messenger ribonucleoprotein complex
Craniofacial development protein 1 OS=Mus musculus OX=10090 GN=Cfdp1 PE=1 SV=1	O88271	Cfdp1	33 kDa	0	0.101	1.15	2.48	0.615	1.61	Mus musculus	negative regulation of fibroblast apoptotic process, regulation of cell proliferation, regulation of cell shape	chromatin remodeling	chromatin remodeling, fibroblast apoptotic process												basement membrane	Swr1 complex, kinetochore, nucleus			Swr1 complex, nucleus		Swr1 complex, kinetochore
Peptidyl-prolyl cis-trans isomerase FKBP4 OS=Mus musculus OX=10090 GN=Fkbp4 PE=1 SV=5	P30416	Fkbp4	52 kDa	0	0	0.448	0.972	0.203	0.541	Mus musculus	androgen receptor signaling pathway, negative regulation of microtubule polymerization, negative regulation of neuron projection development	steroid hormone receptor complex assembly	androgen receptor signaling pathway, chaperone-mediated protein folding, negative regulation of neuron projection development, steroid hormone receptor complex assembly		copper ion transport, protein complex localization						cytosol, mitochondrion, perinuclear region of cytoplasm	microtubule				microtubule, mitochondrion, nucleoplasm, nucleus		mitochondrion	nucleoplasm, nucleus		microtubule, nucleoplasm					peptidyl-prolyl cis-trans isomerase activity								copper ion transport
Neuromodulin OS=Mus musculus OX=10090 GN=Gap43 PE=1 SV=1	P06837	Gap43	24 kDa	0	0	3.86	0	3.26	6.22	Mus musculus	regulation of filopodium assembly, regulation of growth	axon choice point recognition, axon guidance, axon regeneration	astrocyte differentiation, axon choice point recognition, axon guidance, axon regeneration, cell fate commitment, radial glial cell differentiation	tissue regeneration		axon choice point recognition					cytoplasm						filopodium membrane, growth cone membrane, plasma membrane					filopodium membrane, growth cone membrane, plasma membrane		GABA-ergic synapse, postsynaptic density, presynapse	postsynaptic density, presynapse
Tubulin alpha-1B chain OS=Mus musculus OX=10090 GN=Tuba1b PE=1 SV=2	P05213	Tuba1b	50 kDa	0.558	0.209	0.558	0.373	0.462	0.462	Mus musculus		microtubule cytoskeleton organization	cellular response to interleukin-4, microtubule cytoskeleton organization, mitotic cell cycle								cytoplasmic microtubule, cytosol	cytoplasmic microtubule, microtubule				cytoplasmic microtubule, microtubule	membrane raft				cytoplasmic microtubule, microtubule					GTPase activity						structural constituent of cytoskeleton
Nicastrin OS=Mus musculus OX=10090 GN=Ncstn PE=1 SV=3	P57716	Ncstn	78 kDa	0.226	0.226	0.33	0.226	0.226	0.177	Mus musculus	Notch signaling pathway, dopamine receptor signaling pathway, glutamate receptor signaling pathway, myeloid cell homeostasis, positive regulation of amyloid precursor protein biosynthetic process, regulation of long-term synaptic potentiation, short-term synaptic potentiation		Notch receptor processing, Notch signaling pathway, T cell proliferation, beta-amyloid formation, beta-amyloid metabolic process, cellular response to calcium ion, central nervous system myelination, dopamine receptor signaling pathway, glutamate receptor signaling pathway, neuron apoptotic process				Notch receptor processing, amyloid precursor protein biosynthetic process, amyloid precursor protein metabolic process, beta-amyloid formation, beta-amyloid metabolic process, membrane protein ectodomain proteolysis, membrane protein intracellular domain proteolysis, protein processing		Golgi membrane		Golgi apparatus, Golgi membrane, cytoplasmic vesicle membrane, early endosome, endoplasmic reticulum, endoplasmic reticulum membrane, lysosomal membrane, lysosome, melanosome, synaptic vesicle		endoplasmic reticulum membrane	early endosome		Golgi apparatus, Golgi membrane, cytoplasmic vesicle membrane, early endosome, endoplasmic reticulum, endoplasmic reticulum membrane, lysosomal membrane, lysosome, melanosome, synaptic vesicle	Golgi membrane, cytoplasmic vesicle membrane, endoplasmic reticulum membrane, gamma-secretase complex, lysosomal membrane, plasma membrane, presynaptic membrane, sarcolemma			Golgi membrane, cytoplasmic vesicle membrane, lysosomal membrane	Golgi membrane, cytoplasmic vesicle membrane, endoplasmic reticulum membrane, lysosomal membrane	gamma-secretase complex, presynaptic membrane, sarcolemma		presynaptic membrane, synaptic vesicle	presynaptic membrane, synaptic vesicle	peptidase activity
Nucleophosmin OS=Mus musculus OX=10090 GN=Npm1 PE=1 SV=1	Q61937	Npm1	33 kDa	0.337	0.969	1.17	1.9	0.622	0.337	Mus musculus	cell volume homeostasis, negative regulation of apoptotic process, negative regulation of cardiac muscle cell apoptotic process, negative regulation of cell proliferation, negative regulation of epithelial cell proliferation, negative regulation of mRNA splicing, via spliceosome, negative regulation of neuron apoptotic process, negative regulation of protein kinase activity by regulation of prote…	cell volume homeostasis, centrosome cycle, chromatin remodeling	DNA repair, cell volume homeostasis, cellular senescence, centrosome cycle, chromatin remodeling, cleavage in ITS2 between 5.8S rRNA and LSU-rRNA of tricistronic rRNA transcript (SSU-rRNA, 5.8S rRNA, LSU-rRNA), rRNA transcription, regulation of eIF2 alpha phosphorylation by dsRNA		nucleocytoplasmic transport, protein localization, ribosomal large subunit export from nucleus, ribosomal small subunit export from nucleus		DNA repair, cleavage in ITS2 between 5.8S rRNA and LSU-rRNA of tricistronic rRNA transcript (SSU-rRNA, 5.8S rRNA, LSU-rRNA), rRNA transcription				cytosol, large ribosomal subunit, small ribosomal subunit	centrosome				centrosome, granular component, large ribosomal subunit, nuclear matrix, nuclear speck, nucleolus, nucleoplasm, nucleus, small ribosomal subunit			granular component, nuclear matrix, nuclear speck, nucleolus, nucleoplasm		centrosome, granular component, large ribosomal subunit, nuclear matrix, nuclear speck, nucleolus, nucleoplasm, small ribosomal subunit		large ribosomal subunit, small ribosomal subunit				protein kinase inhibitor activity							nucleocytoplasmic transport, ribosomal large subunit export from nucleus, ribosomal small subunit export from nucleus
Poly(U)-binding-splicing factor PUF60 OS=Mus musculus OX=10090 GN=Puf60 PE=1 SV=2	Q3UEB3	Puf60	60 kDa	0.112	0.236	0.991	0.374	0.112	0.449	Mus musculus	regulation of alternative mRNA splicing, via spliceosome	mRNA splice site selection	alternative mRNA splicing, via spliceosome, apoptotic process, mRNA splice site selection				alternative mRNA splicing, via spliceosome, mRNA splice site selection			cell junction						nucleoplasm			nucleoplasm		nucleoplasm
Ubiquilin-2 OS=Mus musculus OX=10090 GN=Ubqln2 PE=1 SV=2	Q9QZM0	Ubqln2	67 kDa	0.153	0.0996	0.394	0.209	0.394	0.462	Mus musculus	negative regulation of G-protein coupled receptor internalization, negative regulation of clathrin-dependent endocytosis, positive regulation of ERAD pathway, regulation of autophagosome assembly	autophagosome assembly	ERAD pathway, autophagosome assembly, ubiquitin-dependent protein catabolic process				ERAD pathway, autophagosome assembly, ubiquitin-dependent protein catabolic process				autophagosome, cytoplasmic vesicle, cytosol					autophagosome, cytoplasmic vesicle, nucleus	plasma membrane		nucleus			plasma membrane
Ubiquitin-associated protein 2 OS=Mus musculus OX=10090 GN=Ubap2 PE=1 SV=1	Q91VX2	Ubap2	118 kDa	0.056	0.387	0.21	0.387	0.056	0.0276	Mus musculus											cytoplasm					chromosome, nucleus			nucleus
Arylsulfatase B OS=Mus musculus OX=10090 GN=Arsb PE=1 SV=3	P50429	Arsb	60 kDa	0.801	0.534	0.238	0	0.306	0.306	Mus musculus	positive regulation of neuron projection development, regulation of epithelial cell migration		autophagy, chondroitin sulfate catabolic process, colon epithelial cell migration, dermatan sulfate catabolic process, positive regulation of neuron projection development		colon epithelial cell migration	colon epithelial cell migration	autophagy, chondroitin sulfate catabolic process, dermatan sulfate catabolic process				lysosome					lysosome										N-acetylgalactosamine-4-sulfatase activity, N-acetylgalactosamine-6-sulfatase activity, arylsulfatase activity
ELKS/Rab6-interacting/CAST family member 1 OS=Mus musculus OX=10090 GN=Erc1 PE=1 SV=1	Q99MI1	Erc1	128 kDa	0.0514	0.133	0.192	0.222	0.0514	0.105	Mus musculus	regulation of presynaptic cytosolic calcium ion concentration, regulation of synaptic plasticity, synaptic vesicle priming	maintenance of presynaptic active zone structure, synaptic vesicle priming	maintenance of presynaptic active zone structure, neuromuscular synaptic transmission, regulation of presynaptic cytosolic calcium ion concentration, synaptic vesicle priming		protein transport, retrograde transport, endosome to Golgi, synaptic vesicle priming			synaptic vesicle priming	Golgi membrane		Golgi membrane, cytoskeleton of presynaptic active zone, presynaptic active zone cytoplasmic component, presynaptic cytosol, synaptic vesicle	centrosome, cytoskeleton of presynaptic active zone, podosome				Golgi membrane, centrosome, cytoskeleton of presynaptic active zone, podosome, synaptic vesicle	Golgi membrane			Golgi membrane	Golgi membrane, centrosome, podosome			GABA-ergic synapse, cytoskeleton of presynaptic active zone, glutamatergic synapse, postsynaptic density, presynaptic active zone cytoplasmic component, presynaptic cytosol, synapse, synaptic vesicle	cytoskeleton of presynaptic active zone, postsynaptic density, presynaptic active zone cytoplasmic component, presynaptic cytosol, synaptic vesicle							structural constituent of presynaptic active zone		protein transport, retrograde transport, endosome to Golgi, synaptic vesicle priming
Epididymis-specific alpha-mannosidase OS=Mus musculus OX=10090 GN=Man2b2 PE=1 SV=2	O54782	Man2b2	116 kDa	0.32	0.0869	0.181	0.0282	0.249	0.181	Mus musculus							mannose metabolic process, oligosaccharide catabolic process				lysosomal lumen, lysosome				extracellular region	lysosomal lumen, lysosome					lysosomal lumen					alpha-mannosidase activity, mannan endo-1,6-alpha-mannosidase activity
Parathymosin OS=Mus musculus OX=10090 GN=Ptms PE=1 SV=3	Q9D0J8	Ptms	11 kDa	2.71	3.82	3.82	0.3	1.2	1.85	Mus musculus	negative regulation of apoptotic process, positive regulation of transcription from RNA polymerase II promoter															nucleus			nucleus
Interleukin enhancer-binding factor 3 OS=Mus musculus OX=10090 GN=Ilf3 PE=1 SV=2	Q9Z1X4	Ilf3	96 kDa	0.35	0.069	0.105	0.306	0.0339	0.444	Mus musculus	negative regulation of transcription, DNA-templated, negative regulation of translation, negative regulation of viral genome replication, positive regulation of transcription, DNA-templated		defense response to virus, protein phosphorylation				protein phosphorylation				mitochondrion					mitochondrion, nucleolus, nucleoplasm, nucleus		mitochondrion	nucleolus, nucleoplasm, nucleus		nucleolus, nucleoplasm								virus receptor activity
Histone H1.1 OS=Mus musculus OX=10090 GN=H1-1 PE=1 SV=2	P43275	H1-1	22 kDa	0.153	2.13	0.535	3.17	0.33	0.77	Mus musculus	negative regulation of DNA recombination, positive regulation of receptor-mediated endocytosis	chromosome condensation, nucleosome assembly	chromosome condensation, nucleosome assembly													euchromatin, nucleoplasm, nucleosome, nucleus			nucleoplasm, nucleus		euchromatin, nucleoplasm, nucleosome											structural constituent of chromatin
Galectin-3-binding protein OS=Mus musculus OX=10090 GN=Lgals3bp PE=1 SV=1	Q07797	Lgals3bp	64 kDa	0.561	0.281	0.104	0	0.811	0.64	Mus musculus															extracellular space		membrane												scavenger receptor activity
Beta-glucuronidase OS=Mus musculus OX=10090 GN=Gusb PE=1 SV=2	P12265	Gusb	74 kDa	0.044	0.09	0.044	0	1.08	0.607	Mus musculus			chondroitin sulfate catabolic process, glucuronoside catabolic process, heparan sulfate proteoglycan catabolic process				carbohydrate metabolic process, chondroitin sulfate catabolic process, glucuronoside catabolic process, heparan sulfate proteoglycan catabolic process, hyaluronan catabolic process				endoplasmic reticulum, lysosomal lumen, lysosome		endoplasmic reticulum		extracellular space	endoplasmic reticulum, lysosomal lumen, lysosome					lysosomal lumen					beta-glucuronidase activity, hydrolase activity
Protein kinase C and casein kinase substrate in neurons protein 2 OS=Mus musculus OX=10090 GN=Pacsin2 PE=1 SV=1	Q9WVE8	Pacsin2	56 kDa	1.64	0.33	0	0	0.187	0.187	Mus musculus	modulation of synaptic transmission, negative regulation of endocytosis, regulation of endocytosis, signal transduction	actin cytoskeleton organization, caveola assembly, cell projection morphogenesis, plasma membrane tubulation	actin cytoskeleton organization, caveola assembly, cell projection morphogenesis, plasma membrane tubulation, signal transduction		caveolin-mediated endocytosis, protein localization to endosome					cell-cell junction	centriolar satellite, cytosol, early endosome, recycling endosome membrane	centriolar satellite		early endosome, recycling endosome membrane		centriolar satellite, early endosome, nuclear speck, recycling endosome membrane	caveola, plasma membrane, recycling endosome membrane, ruffle membrane		nuclear speck	recycling endosome membrane	centriolar satellite, nuclear speck, recycling endosome membrane	caveola, plasma membrane, ruffle membrane		glutamatergic synapse										caveolin-mediated endocytosis			Clathrin-mediated endocytosis (Mus musculus)
Eukaryotic translation initiation factor 6 OS=Mus musculus OX=10090 GN=Eif6 PE=1 SV=2	O55135	Eif6	27 kDa	0.603	1.03	1.57	1.03	0.603	2.25	Mus musculus	gene silencing by miRNA, miRNA mediated inhibition of translation, positive regulation of translation, regulation of fatty acid biosynthetic process, regulation of glycolytic process, regulation of megakaryocyte differentiation, regulation of reactive oxygen species metabolic process	assembly of large subunit precursor of preribosome, mature ribosome assembly	assembly of large subunit precursor of preribosome, gene silencing by miRNA, maturation of 5.8S rRNA, maturation of LSU-rRNA, mature ribosome assembly, miRNA mediated inhibition of translation		ribosomal subunit export from nucleus		maturation of 5.8S rRNA, maturation of LSU-rRNA				cytosol	lamin filament				intermediate filament, lamin filament, nucleolus, nucleoplasm			lamin filament, nucleolus, nucleoplasm		intermediate filament, lamin filament, nucleolus, nucleoplasm			synapse										ribosomal subunit export from nucleus
Lysosomal alpha-mannosidase OS=Mus musculus OX=10090 GN=Man2b1 PE=1 SV=4	O09159	Man2b1	115 kDa	0.0877	0.183	0.4	0.119	0.0576	0.0576	Mus musculus							mannose metabolic process, oligosaccharide catabolic process, protein modification process				lysosomal lumen, lysosome				extracellular space	lysosomal lumen, lysosome, nucleoplasm			nucleoplasm		lysosomal lumen, nucleoplasm					alpha-mannosidase activity
Splicing factor 3A subunit 1 OS=Mus musculus OX=10090 GN=Sf3a1 PE=1 SV=1	Q8K4Z5	Sf3a1	89 kDa	0.0751	0.0751	0.198	0.385	0.0369	0.336	Mus musculus		U2-type prespliceosome assembly	U2-type prespliceosome assembly, mRNA cis splicing, via spliceosome, mRNA splicing, via spliceosome				U2-type prespliceosome assembly, mRNA cis splicing, via spliceosome, mRNA splicing, via spliceosome									U2 snRNP, U2-type precatalytic spliceosome, U2-type prespliceosome, catalytic step 2 spliceosome, nuclear speck, nucleus			U2 snRNP, U2-type precatalytic spliceosome, U2-type prespliceosome, catalytic step 2 spliceosome, nuclear speck		U2 snRNP, U2-type precatalytic spliceosome, U2-type prespliceosome, catalytic step 2 spliceosome, nuclear speck
Early endosome antigen 1 OS=Mus musculus OX=10090 GN=Eea1 PE=1 SV=2	Q8BL66	Eea1	161 kDa	0.221	0.0408	0	0.0202	0.128	0.35	Mus musculus	chemical synaptic transmission, postsynaptic, modulation by host of viral process	vesicle fusion	chemical synaptic transmission, postsynaptic, vesicle fusion		endocytosis, vesicle fusion						cytoplasmic vesicle, cytosol, early endosome, early endosome membrane, postsynaptic early endosome, recycling endosome, serine-pyruvate aminotransferase complex			early endosome membrane, postsynaptic early endosome, recycling endosome		cytoplasmic vesicle, early endosome, early endosome membrane, postsynaptic early endosome, recycling endosome	early endosome membrane			early endosome membrane	early endosome membrane			Schaffer collateral - CA1 synapse, glutamatergic synapse, postsynaptic early endosome	postsynaptic early endosome									endocytosis, vesicle fusion
Carboxypeptidase D OS=Mus musculus OX=10090 GN=Cpd PE=1 SV=2	O89001	Cpd	152 kDa	0.0881	0.111	0.0881	0.0881	0.111	0.0431	Mus musculus			peptide metabolic process				peptide metabolic process, protein processing		trans-Golgi network		perinuclear region of cytoplasm, trans-Golgi network				extracellular space	nucleus, trans-Golgi network	plasma membrane		nucleus		trans-Golgi network	plasma membrane				metallocarboxypeptidase activity
RNA-binding protein FUS OS=Mus musculus OX=10090 GN=Fus PE=1 SV=1	P56959	Fus	53 kDa	0.129	0.129	1.19	0.274	0.527	0.527	Mus musculus	mRNA stabilization, positive regulation of double-strand break repair via homologous recombination, regulation of RNA splicing, regulation of transcription from RNA polymerase II promoter	amyloid fibril formation, protein homooligomerization	RNA splicing, amyloid fibril formation, cellular response to calcium ion, protein homooligomerization				RNA splicing, amyloid fibril formation, gene expression				perinuclear region of cytoplasm, postsynaptic cytosol, presynaptic cytosol					intracellular non-membrane-bounded organelle, nucleoplasm, nucleus			nucleoplasm, nucleus		nucleoplasm			GABA-ergic synapse, dendritic spine, dendritic spine head, glutamatergic synapse, postsynaptic cytosol, presynaptic cytosol	dendritic spine, dendritic spine head, postsynaptic cytosol, presynaptic cytosol
Cell adhesion molecule 1 OS=Mus musculus OX=10090 GN=Cadm1 PE=1 SV=2	Q8R5M8	Cadm1	50 kDa	0	0.136	0.564	0.777	1.02	0.667	Mus musculus	negative regulation of protein phosphorylation, positive regulation of natural killer cell mediated cytotoxicity, susceptibility to natural killer cell mediated cytotoxicity	maintenance of postsynaptic specialization structure, presynapse assembly, synapse assembly, synaptic membrane adhesion, unidimensional cell growth	apoptotic process, cell differentiation, cell recognition, lymphocyte migration into lymphoid organs, maintenance of postsynaptic specialization structure, presynapse assembly, retrograde trans-synaptic signaling by trans-synaptic protein complex, synapse assembly, synaptic membrane adhesion, unidimensional cell growth	unidimensional cell growth	lymphocyte migration into lymphoid organs	lymphocyte migration into lymphoid organs				cell-cell junction	synaptic vesicle					synaptic vesicle	basolateral plasma membrane, plasma membrane, postsynaptic membrane, presynaptic membrane					basolateral plasma membrane, postsynaptic membrane, presynaptic membrane		Schaffer collateral - CA1 synapse, glutamatergic synapse, postsynaptic density, postsynaptic membrane, presynaptic membrane, synapse, synaptic vesicle	postsynaptic density, postsynaptic membrane, presynaptic membrane, synaptic vesicle
Plexin-B2 OS=Mus musculus OX=10090 GN=Plxnb2 PE=1 SV=1	B2RXS4	Plxnb2	206 kDa	0.116	0.151	0.048	0.0983	0.0983	0.0645	Mus musculus	negative regulation of cell adhesion, positive regulation of axonogenesis, positive regulation of neuron projection development, positive regulation of translation, regulation of GTPase activity, regulation of cell migration, regulation of cell shape, regulation of neuron migration, regulation of protein phosphorylation, semaphorin-plexin signaling pathway	excitatory synapse assembly	excitatory synapse assembly, neuroblast proliferation, positive regulation of axonogenesis, positive regulation of neuron projection development, regulation of neuron migration, semaphorin-plexin signaling pathway														plasma membrane					plasma membrane							semaphorin receptor activity		semaphorin receptor activity
Copine-3 OS=Mus musculus OX=10090 GN=Cpne3 PE=1 SV=2	Q8BT60	Cpne3	60 kDa	0.307	0.379	0.174	0.174	0.239	0.619	Mus musculus	ERBB2 signaling pathway, positive regulation of cell migration		ERBB2 signaling pathway, cellular response to calcium ion, cellular response to growth factor stimulus							cell junction, focal adhesion	cytosol, mitochondrion					mitochondrion, nucleolus, nucleoplasm, nucleus	plasma membrane	mitochondrion	nucleolus, nucleoplasm, nucleus		nucleolus, nucleoplasm	plasma membrane				protein serine/threonine kinase activity
Histone H2A type 1-F OS=Mus musculus OX=10090 GN=Hist1h2af PE=1 SV=3	Q8CGP5	Hist1h2af	14 kDa	1.35	1.35	0.901	2.61	1.92	2.61	Mus musculus		heterochromatin assembly	heterochromatin assembly													nucleosome, nucleus			nucleus		nucleosome											structural constituent of chromatin
Dihydrolipoyllysine-residue acetyltransferase component of pyruvate dehydrogenase complex, mitochondrial OS=Mus musculus OX=10090 GN=Dlat PE=1 SV=2	Q8BMF4	Dlat	68 kDa	0.677	0.0986	0.0986	0.151	0.207	0.677	Mus musculus			acetyl-CoA biosynthetic process from pyruvate, tricarboxylic acid cycle				acetyl-CoA biosynthetic process from pyruvate, glucose metabolic process, tricarboxylic acid cycle				mitochondrial matrix, mitochondrion, pyruvate dehydrogenase complex					mitochondrial matrix, mitochondrion		mitochondrial matrix, mitochondrion			mitochondrial matrix					acetyltransferase activity, dihydrolipoyllysine-residue acetyltransferase activity, pyruvate dehydrogenase (NAD+) activity
Peroxiredoxin-4 OS=Mus musculus OX=10090 GN=Prdx4 PE=1 SV=1	O08807	Prdx4	31 kDa	0.835	0.106	0.355	0.658	1.75	1.49	Mus musculus	cell redox homeostasis, negative regulation of male germ cell proliferation	extracellular matrix organization	cell redox homeostasis, extracellular matrix organization, hydrogen peroxide catabolic process, protein maturation by protein folding				hydrogen peroxide catabolic process, protein maturation by protein folding, reactive oxygen species metabolic process				cytosol, endoplasmic reticulum, mitochondrion, smooth endoplasmic reticulum		endoplasmic reticulum, smooth endoplasmic reticulum		extracellular space	endoplasmic reticulum, mitochondrion, smooth endoplasmic reticulum		mitochondrion								thioredoxin peroxidase activity
Annexin A5 OS=Mus musculus OX=10090 GN=Anxa5 PE=1 SV=1	P48036	Anxa5	36 kDa	2.44	0.303	0.0923	0	0.698	0.698	Mus musculus	blood coagulation, negative regulation of blood coagulation, negative regulation of prolactin secretion, positive regulation of apoptotic process, regulation of flagellated sperm motility		cellular response to gonadotropin-releasing hormone							intercalated disc	Z disc, synaptic vesicle, synaptic vesicle membrane				endothelial microparticle, extracellular space	Z disc, synaptic vesicle, synaptic vesicle membrane	external side of plasma membrane, sarcolemma, synaptic vesicle membrane, vesicle membrane			synaptic vesicle membrane	Z disc, synaptic vesicle membrane	external side of plasma membrane, sarcolemma		axon terminus, synaptic vesicle, synaptic vesicle membrane	axon terminus, synaptic vesicle, synaptic vesicle membrane	calcium-transporting ATPase activity									calcium-transporting ATPase activity
Heterogeneous nuclear ribonucleoprotein H OS=Mus musculus OX=10090 GN=Hnrnph1 PE=1 SV=3	O35737	Hnrnph1	49 kDa	0.295	0.473	0.381	0.473	0.473	0.473	Mus musculus	regulation of RNA splicing		RNA splicing, cellular response to interleukin-7, mRNA processing				RNA splicing, mRNA processing									nucleoplasm, nucleus, spliceosomal complex			nucleoplasm, nucleus, spliceosomal complex		nucleoplasm, spliceosomal complex			postsynaptic density	postsynaptic density
Proteasome subunit beta type-4 OS=Mus musculus OX=10090 GN=Psmb4 PE=1 SV=1	P99026	Psmb4	29 kDa	0.54	0.241	1.13	0.382	1.94	1.13	Mus musculus	negative regulation of inflammatory response to antigenic stimulus		proteasome-mediated ubiquitin-dependent protein catabolic process				proteasome-mediated ubiquitin-dependent protein catabolic process				cytosol, mitochondrion	ciliary basal body				ciliary basal body, mitochondrion, nucleoplasm, nucleus		mitochondrion	nucleoplasm, nucleus		ciliary basal body, nucleoplasm
Peptidyl-prolyl cis-trans isomerase FKBP9 OS=Mus musculus OX=10090 GN=Fkbp9 PE=1 SV=1	Q9Z247	Fkbp9	63 kDa	0.164	0.288	0.107	0.288	0.5	0.426	Mus musculus			protein folding								endoplasmic reticulum, endoplasmic reticulum lumen		endoplasmic reticulum, endoplasmic reticulum lumen			endoplasmic reticulum, endoplasmic reticulum lumen					endoplasmic reticulum lumen					peptidyl-prolyl cis-trans isomerase activity
Embigin OS=Mus musculus OX=10090 GN=Emb PE=1 SV=2	P21995	Emb	37 kDa	0.0889	0	0.291	0.531	0.815	0.667	Mus musculus		axon guidance	axon guidance, dendrite self-avoidance		plasma membrane lactate transport	axon guidance											plasma membrane					plasma membrane		synapse										plasma membrane lactate transport
Lamin-B1 OS=Mus musculus OX=10090 GN=Lmnb1 PE=1 SV=3	P14733	Lmnb1	67 kDa	0.1	0.211	0.333	0.614	0.211	0.1	Mus musculus	positive regulation of G2/M transition of mitotic cell cycle, positive regulation of JNK cascade	heterochromatin assembly, nuclear envelope organization, protein localization to nuclear envelope	cellular response to L-glutamate, heterochromatin assembly, protein localization to nuclear envelope		nuclear migration, nuclear pore localization, protein localization to nuclear envelope							lamin filament				lamin filament, nuclear envelope, nuclear inner membrane, nuclear lamina, nuclear matrix, nuclear membrane, nuclear periphery, nucleoplasm, nucleus	nuclear inner membrane, nuclear membrane		lamin filament, nuclear envelope, nuclear inner membrane, nuclear lamina, nuclear matrix, nuclear membrane, nuclear periphery, nucleoplasm, nucleus	nuclear inner membrane, nuclear membrane	lamin filament, nuclear envelope, nuclear inner membrane, nuclear lamina, nuclear matrix, nuclear membrane, nuclear periphery, nucleoplasm											structural constituent of cytoskeleton
Protein RCC2 OS=Mus musculus OX=10090 GN=Rcc2 PE=1 SV=1	Q8BK67	Rcc2	56 kDa	0	0	0.98	0.489	0.407	0.186	Mus musculus	activation of GTPase activity, integrin-mediated signaling pathway, negative regulation of GTPase activity, negative regulation of focal adhesion assembly, negative regulation of substrate adhesion-dependent cell spreading, positive regulation of G2/M transition of mitotic cell cycle, positive regulation of attachment of spindle microtubules to kinetochore, regulation of fibroblast migration, reg…	focal adhesion assembly	cell division, focal adhesion assembly, integrin-mediated signaling pathway		chromosome passenger complex localization to kinetochore, establishment of protein localization						early endosome membrane	microtubule, mitotic spindle midzone		early endosome membrane		chromosome, centromeric core domain, early endosome membrane, microtubule, mitotic spindle midzone, nucleolus, nucleus	early endosome membrane, plasma membrane		nucleolus, nucleus	early endosome membrane	chromosome, centromeric core domain, early endosome membrane, microtubule, mitotic spindle midzone, nucleolus	plasma membrane
Cation-dependent mannose-6-phosphate receptor OS=Mus musculus OX=10090 GN=M6pr PE=1 SV=1	P24668	M6pr	31 kDa	0.655	0.353	0.655	0.831	1.24	1.03	Mus musculus			secretion of lysosomal enzymes		intracellular protein transport, lysosomal transport, protein targeting to lysosome, secretion of lysosomal enzymes				trans-Golgi network		late endosome, lysosomal membrane, perinuclear region of cytoplasm, trans-Golgi network			endosome, late endosome		late endosome, lysosomal membrane, trans-Golgi network	lysosomal membrane			lysosomal membrane	lysosomal membrane, trans-Golgi network													intracellular protein transport, lysosomal transport, protein targeting to lysosome, secretion of lysosomal enzymes		Retrograde transport at the Trans-Golgi-Network (Mus musculus)	Clathrin-mediated endocytosis (Mus musculus)
Translationally-controlled tumor protein OS=Mus musculus OX=10090 GN=Tpt1 PE=1 SV=1	P63028	Tpt1	19 kDa	4.76	0.89	1.22	0.612	0.612	0.89	Mus musculus	negative regulation of ectoderm development, negative regulation of intrinsic apoptotic signaling pathway in response to DNA damage										cytoplasm, multivesicular body	spindle pole		multivesicular body	extracellular space	multivesicular body, nucleoplasm, nucleus, spindle pole			nucleoplasm, nucleus		nucleoplasm, spindle pole
Transcription factor BTF3 homolog 4 OS=Mus musculus OX=10090 GN=Btf3l4 PE=1 SV=1	Q9CQH7	Btf3l4	17 kDa	1.44	0.196	3.99	1.04	0.709	0.709	Mus musculus
Prefoldin subunit 3 OS=Mus musculus OX=10090 GN=Vbp1 PE=1 SV=2	P61759	Vbp1	22 kDa	0.32	0.32	0.32	0.742	1	1.64	Mus musculus	negative regulation of amyloid fibril formation	tubulin complex assembly	microtubule-based process, protein folding, tubulin complex assembly								cytosol					nucleus			nucleus
Clathrin light chain B OS=Mus musculus OX=10090 GN=Cltb PE=1 SV=1	Q6IRU5	Cltb	25 kDa	1.7	0.281	0.642	0.132	1.38	1.7	Mus musculus					clathrin-dependent endocytosis, intracellular protein transport				clathrin coat of trans-Golgi network vesicle, trans-Golgi network		clathrin coat, clathrin coat of coated pit, clathrin coat of trans-Golgi network vesicle, cytosol, postsynaptic endocytic zone cytoplasmic component, synaptic vesicle membrane, trans-Golgi network					clathrin coat of trans-Golgi network vesicle, clathrin vesicle coat, synaptic vesicle membrane, trans-Golgi network	ciliary membrane, clathrin coat, clathrin coat of coated pit, clathrin coat of trans-Golgi network vesicle, plasma membrane, presynaptic endocytic zone membrane, synaptic vesicle membrane			ciliary membrane, clathrin coat of trans-Golgi network vesicle, clathrin vesicle coat, synaptic vesicle membrane	ciliary membrane, clathrin coat of trans-Golgi network vesicle, clathrin vesicle coat, synaptic vesicle membrane, trans-Golgi network	ciliary membrane, clathrin coat of coated pit, presynaptic endocytic zone membrane		postsynaptic endocytic zone cytoplasmic component, presynaptic endocytic zone membrane, synaptic vesicle membrane	postsynaptic endocytic zone cytoplasmic component, presynaptic endocytic zone membrane, synaptic vesicle membrane							structural molecule activity		clathrin-dependent endocytosis, intracellular protein transport			Clathrin-mediated endocytosis (Mus musculus)
Vimentin OS=Mus musculus OX=10090 GN=Vim PE=1 SV=3	P20152	Vim	54 kDa	0.268	0.428	1.04	0	0.126	0.0611	Mus musculus	negative regulation of neuron projection development, positive regulation of collagen biosynthetic process, positive regulation of epithelial cell migration, positive regulation of gene expression, positive regulation of glial cell proliferation, regulation of Schwann cell migration, regulation of axonogenesis, regulation of mRNA stability	intermediate filament organization, neuron projection development	Bergmann glial cell differentiation, astrocyte development, cellular response to interferon-gamma, cellular response to lipopolysaccharide, cellular response to muramyl dipeptide, intermediate filament organization, intermediate filament-based process, lens fiber cell development, negative regulation of neuron projection development, neuron projection development, positive regulation of glial cel…								cytosol, perinuclear region of cytoplasm, peroxisome, phagocytic vesicle	type III intermediate filament				cytoskeleton, nuclear matrix, peroxisome, phagocytic vesicle, type III intermediate filament	plasma membrane		nuclear matrix		intermediate filament, nuclear matrix, type III intermediate filament	plasma membrane										structural constituent of cytoskeleton, structural constituent of eye lens
Host cell factor 1 OS=Mus musculus OX=10090 GN=Hcfc1 PE=1 SV=2	Q61191	Hcfc1	210 kDa	0	0.0962	0.13	0.13	0.0311	0.047	Mus musculus	negative regulation of transcription from RNA polymerase II promoter, positive regulation of insulin secretion involved in cellular response to glucose stimulus, positive regulation of transcription from RNA polymerase II promoter, positive regulation of transcription, DNA-templated, protein stabilization, regulation of transcription, DNA-templated	chromatin remodeling	chromatin remodeling, release from viral latency								cytoplasm					MLL1 complex, NSL complex, Set1C/COMPASS complex, nuclear chromosome, nucleus			MLL1 complex, NSL complex, Set1C/COMPASS complex, nuclear chromosome, nucleus		MLL1 complex, NSL complex, Set1C/COMPASS complex, nuclear chromosome
Dihydropyrimidinase-related protein 2 OS=Mus musculus OX=10090 GN=Dpysl2 PE=1 SV=2	O08553	Dpysl2	62 kDa	0.506	0.0525	0.506	0	0.166	0.506	Mus musculus	positive regulation of glutamate secretion, regulation of neuron differentiation, regulation of neuron projection development	cytoskeleton organization	cell differentiation, cytoskeleton organization, regulation of neuron projection development		endocytosis, synaptic vesicle transport						cytosol, mitochondrion	cytoskeleton				cytoskeleton, mitochondrion	membrane	mitochondrion						Schaffer collateral - CA1 synapse, postsynaptic density, presynapse	postsynaptic density, presynapse	hydrolase activity, acting on carbon-nitrogen (but not peptide) bonds, in cyclic amides								endocytosis, synaptic vesicle transport
Angiotensin-converting enzyme OS=Mus musculus OX=10090 GN=Ace PE=1 SV=3	P09470	Ace	151 kDa	0	0	0	0	0.238	0.437	Mus musculus	angiotensin maturation, angiotensin-activated signaling pathway, cellular response to glucose stimulus, hormone catabolic process, negative regulation of calcium ion import, negative regulation of gap junction assembly, negative regulation of gene expression, negative regulation of glucose import, positive regulation of apoptotic process, positive regulation of blood pressure, positive regulation…		angiotensin maturation, angiotensin-activated signaling pathway, beta-amyloid metabolic process, bradykinin catabolic process, cellular response to aldosterone, cellular response to glucose stimulus, positive regulation of neurogenesis, substance P catabolic process		arachidonic acid secretion		angiotensin maturation, beta-amyloid metabolic process, bradykinin catabolic process, hormone catabolic process, peptide catabolic process, substance P catabolic process				cytoplasm, endosome, lysosome			endosome	extracellular exosome, extracellular space	endosome, lysosome	basal plasma membrane, brush border membrane, external side of plasma membrane, plasma membrane				sperm midpiece	basal plasma membrane, brush border membrane, external side of plasma membrane				carboxypeptidase activity, metallodipeptidase activity, metalloendopeptidase activity, peptidyl-dipeptidase activity, tripeptidyl-peptidase activity								arachidonic acid secretion
Clathrin light chain A OS=Mus musculus OX=10090 GN=Clta PE=1 SV=2	O08585	Clta	26 kDa	0.441	0.628	0.13	0.628	0.839	0.839	Mus musculus			cell division		clathrin-dependent endocytosis, intracellular protein transport				clathrin coat of trans-Golgi network vesicle		clathrin coat, clathrin coat of coated pit, clathrin coat of trans-Golgi network vesicle, clathrin-coated vesicle, postsynaptic endocytic zone cytoplasmic component, synaptic vesicle membrane	spindle				clathrin coat of trans-Golgi network vesicle, clathrin-coated vesicle, spindle, synaptic vesicle membrane	clathrin coat, clathrin coat of coated pit, clathrin coat of trans-Golgi network vesicle, clathrin-coated pit, plasma membrane, presynaptic endocytic zone membrane, synaptic vesicle membrane			clathrin coat of trans-Golgi network vesicle, clathrin vesicle coat, synaptic vesicle membrane	clathrin coat of trans-Golgi network vesicle, clathrin vesicle coat, spindle, synaptic vesicle membrane	clathrin coat of coated pit, plasma membrane, presynaptic endocytic zone membrane		glutamatergic synapse, postsynaptic endocytic zone, postsynaptic endocytic zone cytoplasmic component, presynaptic endocytic zone membrane, synaptic vesicle membrane	postsynaptic endocytic zone, postsynaptic endocytic zone cytoplasmic component, presynaptic endocytic zone membrane, synaptic vesicle membrane							structural molecule activity		clathrin-dependent endocytosis, intracellular protein transport			Clathrin-mediated endocytosis (Mus musculus)
U6 snRNA-associated Sm-like protein LSm8 OS=Mus musculus OX=10090 GN=Lsm8 PE=1 SV=3	Q6ZWM4	Lsm8	10 kDa	2.13	0.33	4.54	4.54	3.16	4.54	Mus musculus			mRNA splicing, via spliceosome				mRNA splicing, via spliceosome									U2-type precatalytic spliceosome, U4/U6 x U5 tri-snRNP complex, U6 snRNP, nucleus, precatalytic spliceosome			U2-type precatalytic spliceosome, U4/U6 x U5 tri-snRNP complex, U6 snRNP, precatalytic spliceosome		U2-type precatalytic spliceosome, U4/U6 x U5 tri-snRNP complex, U6 snRNP, precatalytic spliceosome
Ras GTPase-activating protein-binding protein 1 OS=Mus musculus OX=10090 GN=G3bp1 PE=1 SV=1	P97855	G3bp1	52 kDa	0.0633	0.359	0.634	0.737	0.0633	0.445	Mus musculus	negative regulation of canonical Wnt signaling pathway, positive regulation of type I interferon production	stress granule assembly	defense response to virus, stress granule assembly								cytoplasmic stress granule, cytosol					cytoplasmic stress granule, nucleus			nucleus							ATPase activity, DNA helicase activity, DNA/RNA helicase activity, RNA helicase activity, endonuclease activity
Protein mago nashi homolog OS=Mus musculus OX=10090 GN=Magoh PE=2 SV=1	P61327 (+1)	Magoh	17 kDa	1.04	0.196	2.49	3.18	1.44	1.92	Mus musculus	nuclear-transcribed mRNA catabolic process, nonsense-mediated decay, regulation of alternative mRNA splicing, via spliceosome, regulation of mRNA processing, regulation of nuclear-transcribed mRNA catabolic process, nonsense-mediated decay, regulation of translation		RNA splicing, mRNA processing, nuclear-transcribed mRNA catabolic process, nonsense-mediated decay		mRNA export from nucleus		RNA splicing, mRNA export from nucleus, mRNA processing, nuclear-transcribed mRNA catabolic process, nonsense-mediated decay				cytosol					catalytic step 2 spliceosome, exon-exon junction subcomplex mago-y14, nuclear speck, nucleus			catalytic step 2 spliceosome, exon-exon junction subcomplex mago-y14, nuclear speck		catalytic step 2 spliceosome, exon-exon junction subcomplex mago-y14, nuclear speck													mRNA export from nucleus
Inter-alpha-trypsin inhibitor heavy chain H2 OS=Mus musculus OX=10090 GN=Itih2 PE=1 SV=1	Q61703	Itih2	106 kDa	0.129	0.395	0.0308	0.274	0	0.274	Mus musculus							hyaluronan metabolic process								extracellular region												serine-type endopeptidase inhibitor activity
Histone-binding protein RBBP7 OS=Mus musculus OX=10090 GN=Rbbp7 PE=1 SV=1	Q60973	Rbbp7	48 kDa	0	0	0.491	0.593	0.221	0.593	Mus musculus	negative regulation of cell growth, negative regulation of cell migration, negative regulation of stem cell population maintenance, negative regulation of transcription from RNA polymerase II promoter, negative regulation of transcription, DNA-templated, negative regulation of transforming growth factor beta receptor signaling pathway, positive regulation of stem cell population maintenance, posi…	chromatin remodeling	DNA replication, cellular heat acclimation, chromatin remodeling				DNA replication				cytosol					ESC/E(Z) complex, NURF complex, NuRD complex, Sin3-type complex, chromosome, telomeric region, nucleoplasm, nucleus			ESC/E(Z) complex, NURF complex, NuRD complex, Sin3-type complex, nucleoplasm		ESC/E(Z) complex, NURF complex, NuRD complex, Sin3-type complex, chromosome, telomeric region, nucleoplasm
Secretogranin-3 OS=Mus musculus OX=10090 GN=Scg3 PE=1 SV=1	P47867	Scg3	53 kDa	0	0	0.431	0	0.929	0.817	Mus musculus					protein localization to secretory granule						secretory granule membrane, transport vesicle membrane				extracellular region	secretory granule membrane, transport vesicle membrane	secretory granule membrane, transport vesicle membrane			secretory granule membrane, transport vesicle membrane	secretory granule membrane, transport vesicle membrane
Protein phosphatase inhibitor 2 OS=Mus musculus OX=10090 GN=Ppp1r2 PE=1 SV=3	Q9DCL8	Ppp1r2	23 kDa	0.962	0.499	0.715	1.25	1.94	1.25	Mus musculus	regulation of signal transduction		glycogen metabolic process				glycogen metabolic process																	dendritic spine	dendritic spine		protein phosphatase inhibitor activity
Chromobox protein homolog 3 OS=Mus musculus OX=10090 GN=Cbx3 PE=1 SV=2	P23198	Cbx3	21 kDa	1.1	0.346	1.1	0.812	1.44	1.83	Mus musculus	negative regulation of transcription, DNA-templated	heterochromatin assembly	cellular response to DNA damage stimulus, heterochromatin assembly													chromatin lock complex, chromocenter, condensed chromosome, centromeric region, nuclear envelope, nucleoplasm, nucleus, pericentric heterochromatin, senescence-associated heterochromatin focus, site of DNA damage			chromatin lock complex, nuclear envelope, nucleoplasm		chromatin lock complex, chromocenter, condensed chromosome, centromeric region, nuclear envelope, nucleoplasm, pericentric heterochromatin, senescence-associated heterochromatin focus, site of DNA damage
Alpha-2-macroglobulin receptor-associated protein OS=Mus musculus OX=10090 GN=Lrpap1 PE=1 SV=1	P55302	Lrpap1	42 kDa	0.253	0.162	0.162	0.35	0.569	0.162	Mus musculus	negative regulation of beta-amyloid clearance, negative regulation of receptor internalization, negative regulation of very-low-density lipoprotein particle clearance, regulation of receptor-mediated endocytosis								Golgi apparatus, Golgi lumen		Golgi apparatus, Golgi lumen, endoplasmic reticulum-Golgi intermediate compartment, endosome, endosome lumen, rough endoplasmic reticulum lumen		rough endoplasmic reticulum lumen	endosome lumen		Golgi apparatus, Golgi lumen, cis-Golgi network, endoplasmic reticulum-Golgi intermediate compartment, endosome, endosome lumen, rough endoplasmic reticulum lumen	plasma membrane				Golgi lumen, endosome lumen, rough endoplasmic reticulum lumen	plasma membrane									receptor agonist activity
Translin OS=Mus musculus OX=10090 GN=Tsn PE=1 SV=1	Q62348	Tsn	26 kDa	0.612	0.127	0.612	0.127	0.816	1.05	Mus musculus	posttranscriptional gene silencing by RNA, production of siRNA involved in RNA interference		posttranscriptional gene silencing by RNA, production of siRNA involved in RNA interference				production of siRNA involved in RNA interference				endoplasmic reticulum		endoplasmic reticulum			endoplasmic reticulum, male germ cell nucleus, nucleoplasm, nucleus			male germ cell nucleus, nucleoplasm, nucleus		nucleoplasm					endonuclease activity
Arylsulfatase A OS=Mus musculus OX=10090 GN=Arsa PE=1 SV=2	P50428	Arsa	54 kDa	0.606	0.061	0.267	0.061	0.606	0.345	Mus musculus			autophagy, binding of sperm to zona pellucida				autophagy, lipid metabolic process				acrosomal vesicle, endoplasmic reticulum, endosome, lysosome		endoplasmic reticulum	endosome	extracellular space	acrosomal vesicle, endoplasmic reticulum, endosome, lysosome	extrinsic component of external side of plasma membrane, plasma membrane					extrinsic component of external side of plasma membrane				arylsulfatase activity, cerebroside-sulfatase activity
Cell surface hyaluronidase OS=Mus musculus OX=10090 GN=Cemip2 PE=1 SV=1	Q5FWI3	Cemip2	154 kDa	0	0.0873	0.158	0.0648	0.11	0.134	Mus musculus	regulation of sprouting angiogenesis						hyaluronan catabolic process				cytosol					nucleolus	plasma membrane		nucleolus		nucleolus	plasma membrane				hyalurononglucosaminidase activity
Cell division cycle and apoptosis regulator protein 1 OS=Mus musculus OX=10090 GN=Ccar1 PE=1 SV=1	Q8CH18	Ccar1	132 kDa	0	0.0758	0.0758	0.0499	0.129	0.276	Mus musculus	positive regulation of apoptotic process, positive regulation of cell migration, positive regulation of cell proliferation, regulation of transcription, DNA-templated		apoptotic process								perinuclear region of cytoplasm					nuclear envelope lumen, nucleus			nuclear envelope lumen, nucleus		nuclear envelope lumen
Radixin OS=Mus musculus OX=10090 GN=Rdx PE=1 SV=3	P26043	Rdx	69 kDa	0.0477	0.205	0.452	0	0.833	0.0977	Mus musculus	barbed-end actin filament capping, positive regulation of G1/S transition of mitotic cell cycle, positive regulation of early endosome to late endosome transport, positive regulation of protein localization to early endosome, protein kinase A signaling, regulation of Rap protein signal transduction, regulation of cell shape, regulation of organelle assembly	barbed-end actin filament capping, microvillus assembly	barbed-end actin filament capping, cellular response to thyroid hormone stimulus, microvillus assembly, protein kinase A signaling		apical protein localization, establishment of protein localization					adherens junction	cortical actin cytoskeleton, cytosol	cortical actin cytoskeleton				cortical actin cytoskeleton	T-tubule				cortical actin cytoskeleton, stereocilium	T-tubule
Bifunctional purine biosynthesis protein ATIC OS=Mus musculus OX=10090 GN=Atic PE=1 SV=2	Q9CWJ9	Atic	64 kDa	0.348	0.22	0	1.22	0	0.105	Mus musculus			'de novo' AMP biosynthetic process, 'de novo' IMP biosynthetic process, 'de novo' XMP biosynthetic process, GMP biosynthetic process, cellular response to interleukin-7, dihydrofolate metabolic process, tetrahydrofolate biosynthetic process				'de novo' AMP biosynthetic process, 'de novo' IMP biosynthetic process, 'de novo' XMP biosynthetic process, GMP biosynthetic process, dihydrofolate metabolic process, tetrahydrofolate biosynthetic process				cytosol, mitochondrion					mitochondrion	plasma membrane	mitochondrion				plasma membrane				IMP cyclohydrolase activity, phosphoribosylaminoimidazolecarboxamide formyltransferase activity
Adenylyl cyclase-associated protein 1 OS=Mus musculus OX=10090 GN=Cap1 PE=1 SV=4	P40124	Cap1	52 kDa	0.743	0.854	0	0.0637	0	0.203	Mus musculus	cAMP-mediated signaling	actin cytoskeleton organization, actin filament organization, cell morphogenesis, modification of postsynaptic actin cytoskeleton	actin cytoskeleton organization, actin filament organization, ameboidal-type cell migration, cAMP-mediated signaling, cell morphogenesis, modification of postsynaptic actin cytoskeleton		ameboidal-type cell migration, receptor-mediated endocytosis	ameboidal-type cell migration					cortical actin cytoskeleton, cytosol	cortical actin cytoskeleton			extracellular region	cortical actin cytoskeleton	plasma membrane				cortical actin cytoskeleton	plasma membrane		glutamatergic synapse, postsynapse, presynapse	postsynapse, presynapse									receptor-mediated endocytosis
Prostaglandin F2 receptor negative regulator OS=Mus musculus OX=10090 GN=Ptgfrn PE=1 SV=2	Q9WV91	Ptgfrn	99 kDa	0.737	0.033	0	0.215	0	0	Mus musculus		lipid particle organization	lipid particle organization, myoblast fusion involved in skeletal muscle regeneration	myoblast fusion involved in skeletal muscle regeneration					Golgi apparatus		Golgi apparatus, endoplasmic reticulum membrane		endoplasmic reticulum membrane			Golgi apparatus, endoplasmic reticulum membrane	endoplasmic reticulum membrane				endoplasmic reticulum membrane
Integrin alpha-7 OS=Mus musculus OX=10090 GN=Itga7 PE=1 SV=3	Q61738	Itga7	129 kDa	0.489	0.132	0	0	0	0.0252	Mus musculus	integrin-mediated signaling pathway, regulation of cell shape		cell migration, integrin-mediated signaling pathway, leukocyte migration		cell migration, leukocyte migration	cell migration, leukocyte migration				muscle tendon junction	cytoplasm						external side of plasma membrane, integrin alpha7-beta1 complex, sarcolemma					external side of plasma membrane, integrin alpha7-beta1 complex, sarcolemma		neuromuscular junction
Alpha-enolase OS=Mus musculus OX=10090 GN=Eno1 PE=1 SV=3	P17182	Eno1	47 kDa	0.31	0.144	0.224	0.224	0.224	0.963	Mus musculus			canonical glycolysis, cellular response to interleukin-7, glyceraldehyde-3-phosphate biosynthetic process, glycolytic process				canonical glycolysis, gluconeogenesis, glyceraldehyde-3-phosphate biosynthetic process, glycolytic process				cell cortex, cytosol, phosphopyruvate hydratase complex						membrane raft, plasma membrane, synaptic membrane					plasma membrane, synaptic membrane		synaptic membrane	synaptic membrane	phosphopyruvate hydratase activity
Serine/threonine-protein phosphatase PP1-alpha catalytic subunit OS=Mus musculus OX=10090 GN=Ppp1ca PE=1 SV=1	P62137	Ppp1ca	38 kDa	0.657	0.4	0.961	0.183	0.287	0.803	Mus musculus	circadian regulation of gene expression, entrainment of circadian clock by photoperiod, positive regulation of extrinsic apoptotic signaling pathway in absence of ligand, positive regulation of glycogen biosynthetic process, regulation of circadian rhythm, regulation of glycogen catabolic process, regulation of translation		cell division, glycogen metabolic process, protein dephosphorylation				glycogen metabolic process, protein dephosphorylation			adherens junction	cytosol, glycogen granule, protein phosphatase type 1 complex					chromosome, telomeric region, nucleolus, nucleoplasm, nucleus	plasma membrane		nucleolus, nucleoplasm, nucleus		chromosome, telomeric region, nucleolus, nucleoplasm	plasma membrane		dendritic spine, glutamatergic synapse, postsynapse, presynapse	dendritic spine, postsynapse, presynapse	myosin phosphatase activity, phosphatase activity, protein serine/threonine phosphatase activity
Cleavage and polyadenylation specificity factor subunit 5 OS=Mus musculus OX=10090 GN=Nudt21 PE=1 SV=1	Q9CQF3	Nudt21	26 kDa	0.127	0.27	1.31	0.816	0.27	1.31	Mus musculus	positive regulation of pro-B cell differentiation, positive regulation of stem cell differentiation, posttranscriptional regulation of gene expression	protein heterotetramerization	cell differentiation, mRNA 3'-end processing, mRNA processing, protein heterotetramerization				mRNA 3'-end processing				centriolar satellite, cytoplasm	centriolar satellite				centriolar satellite, mRNA cleavage and polyadenylation specificity factor complex, mRNA cleavage factor complex, nucleus, paraspeckles			mRNA cleavage and polyadenylation specificity factor complex, mRNA cleavage factor complex, paraspeckles		centriolar satellite, mRNA cleavage and polyadenylation specificity factor complex, mRNA cleavage factor complex, paraspeckles
Putative phospholipase B-like 2 OS=Mus musculus OX=10090 GN=Plbd2 PE=1 SV=2	Q3TCN2	Plbd2	66 kDa	0.155	0.155	0.47	0.0493	0.401	0.155	Mus musculus			phospholipid catabolic process				phospholipid catabolic process				lysosomal lumen, lysosome				extracellular region	lysosomal lumen, lysosome					lysosomal lumen					phospholipase activity
Dipeptidyl peptidase 2 OS=Mus musculus OX=10090 GN=Dpp7 PE=1 SV=2	Q9ET22	Dpp7	56 kDa	0.666	0.12	0.405	0	0.405	0.255	Mus musculus			lysosomal protein catabolic process				lysosomal protein catabolic process, proteolysis		Golgi apparatus		Golgi apparatus, cytoplasmic vesicle, lysosome				extracellular region	Golgi apparatus, cytoplasmic vesicle, lysosome										aminopeptidase activity, dipeptidyl-peptidase activity, serine-type exopeptidase activity
Arpin OS=Mus musculus OX=10090 GN=Arpin PE=1 SV=1	Q9D0A3	Arpin	25 kDa	0.642	0.642	0.281	0	2.05	1.7	Mus musculus	negative regulation of actin nucleation, negative regulation of cell migration, negative regulation of lamellipodium morphogenesis	negative regulation of actin nucleation	negative regulation of actin nucleation			directional locomotion
Integrin beta-5 OS=Mus musculus OX=10090 GN=Itgb5 PE=1 SV=2	O70309	Itgb5	88 kDa	0.792	0.157	0	0.245	0.0757	0.0757	Mus musculus	integrin-mediated signaling pathway, transforming growth factor beta receptor signaling pathway	stress fiber assembly	integrin-mediated signaling pathway, stress fiber assembly, transforming growth factor beta receptor signaling pathway, wound healing, spreading of epidermal cells		wound healing, spreading of epidermal cells	wound healing, spreading of epidermal cells				focal adhesion							integrin alphav-beta5 complex, integrin complex, plasma membrane, synaptic membrane					integrin alphav-beta5 complex, integrin complex, synaptic membrane		glutamatergic synapse, synaptic membrane	synaptic membrane
Neuronal cell adhesion molecule OS=Mus musculus OX=10090 GN=Nrcam PE=1 SV=2	Q810U4	Nrcam	139 kDa	0	0	0.321	0.321	0	0	Mus musculus	neuronal action potential propagation, regulation of neuron projection development	axon guidance, clustering of voltage-gated sodium channels, retinal ganglion cell axon guidance	axon guidance, clustering of voltage-gated sodium channels, dendrite self-avoidance, neuronal action potential propagation, regulation of neuron projection development, retinal ganglion cell axon guidance		protein localization	axon guidance, retinal ganglion cell axon guidance									extracellular region		plasma membrane, postsynaptic density membrane, postsynaptic membrane				postsynaptic density membrane	plasma membrane, postsynaptic density membrane, postsynaptic membrane		glutamatergic synapse, postsynaptic density membrane, postsynaptic membrane	postsynaptic density membrane, postsynaptic membrane
Lysosome-associated membrane glycoprotein 1 OS=Mus musculus OX=10090 GN=Lamp1 PE=1 SV=2	P11438	Lamp1	44 kDa	0.783	0.242	0.242	0.335	0.543	0.543	Mus musculus	lysosomal lumen acidification, positive regulation of natural killer cell degranulation, protein stabilization, regulation of organelle transport along microtubule	lysosomal lumen acidification	autophagic cell death, lysosomal lumen acidification		Golgi to lysosome transport, establishment of protein localization to organelle						alveolar lamellar body, autolysosome, autophagosome membrane, cytolytic granule, cytolytic granule membrane, cytosol, late endosome membrane, melanosome, multivesicular body, perinuclear region of cytoplasm, phagocytic vesicle, phagolysosome membrane, synaptic vesicle, synaptic vesicle membrane			endosome membrane, late endosome membrane, multivesicular body		alveolar lamellar body, autolysosome, autophagosome membrane, cytolytic granule, cytolytic granule membrane, endosome membrane, late endosome membrane, lysosome, melanosome, multivesicular body, phagocytic vesicle, phagolysosome membrane, synaptic vesicle, synaptic vesicle membrane	autophagosome membrane, cytolytic granule membrane, endosome membrane, external side of plasma membrane, late endosome membrane, phagolysosome membrane, plasma membrane, sarcolemma, synaptic vesicle membrane			autophagosome membrane, cytolytic granule membrane, endosome membrane, late endosome membrane, lysosomal membrane, phagolysosome membrane, synaptic vesicle membrane	autophagosome membrane, cytolytic granule membrane, endosome membrane, late endosome membrane, lysosomal membrane, phagolysosome membrane, synaptic vesicle membrane	external side of plasma membrane, plasma membrane, sarcolemma		synaptic vesicle, synaptic vesicle membrane	synaptic vesicle, synaptic vesicle membrane									Golgi to lysosome transport
NFU1 iron-sulfur cluster scaffold homolog, mitochondrial OS=Mus musculus OX=10090 GN=Nfu1 PE=1 SV=2	Q9QZ23	Nfu1	29 kDa	0.552	0.552	0.733	0.391	0.733	0.733	Mus musculus		iron-sulfur cluster assembly	iron-sulfur cluster assembly				iron-sulfur cluster assembly				cytosol, mitochondrion					mitochondrion		mitochondrion
Cathepsin Z OS=Mus musculus OX=10090 GN=Ctsz PE=1 SV=1	Q9WUU7	Ctsz	34 kDa	0.321	0.204	0.745	0.204	0.914	0.321	Mus musculus	negative regulation of plasminogen activation		proteolysis involved in cellular protein catabolic process				proteolysis involved in cellular protein catabolic process				cell cortex, cytoplasmic vesicle, endoplasmic reticulum, lysosome		endoplasmic reticulum		extracellular space	cytoplasmic vesicle, endoplasmic reticulum, lysosome										carboxypeptidase activity, cysteine-type endopeptidase activity
Laminin subunit beta-2 OS=Mus musculus OX=10090 GN=Lamb2 PE=1 SV=2	Q61292	Lamb2	197 kDa	0.0504	0.0165	0.0504	0.0504	0.0854	0.178	Mus musculus	positive regulation of cell adhesion, positive regulation of integrin-mediated signaling pathway, positive regulation of muscle cell differentiation	axon extension involved in regeneration, axon guidance, basement membrane assembly, metanephric glomerular basement membrane development, neuromuscular junction development, neuron projection development, substrate adhesion-dependent cell spreading	Schwann cell development, astrocyte development, axon extension involved in regeneration, axon guidance, basement membrane assembly, cell migration, metanephric glomerular basement membrane development, metanephric glomerular visceral epithelial cell development, neuromuscular junction development, neuron projection development, substrate adhesion-dependent cell spreading, synapse organization	axon extension involved in regeneration	cell migration	axon guidance, cell migration									basement membrane, extracellular region, laminin-3 complex, synaptic cleft									neuromuscular junction, synaptic cleft	synaptic cleft
60 kDa heat shock protein, mitochondrial OS=Mus musculus OX=10090 GN=Hspd1 PE=1 SV=1	P63038	Hspd1	61 kDa	0.11	0.0537	0.17	0.601	0.11	0.369	Mus musculus	MyD88-dependent toll-like receptor signaling pathway, negative regulation of apoptotic process, negative regulation of apoptotic process in bone marrow, negative regulation of neuron apoptotic process, negative regulation of reactive oxygen species biosynthetic process, positive regulation of T cell activation, positive regulation of T cell mediated immune response to tumor cell, positive regulat…	apoptotic mitochondrial changes, protein import into mitochondrial intermembrane space	B cell proliferation, MyD88-dependent toll-like receptor signaling pathway, T cell activation, apoptotic mitochondrial changes, cellular response to interleukin-7, isotype switching to IgG isotypes, mitochondrial unfolded protein response, protein folding, protein import into mitochondrial intermembrane space, protein refolding		protein import into mitochondrial intermembrane space		isotype switching to IgG isotypes		Golgi cisterna		Golgi cisterna, coated vesicle, cytosol, early endosome, mitochondrial crista, mitochondrial inner membrane, mitochondrial matrix, mitochondrion, peroxisomal matrix, zymogen granule			early endosome	extracellular exosome, extracellular space	Golgi cisterna, coated vesicle, early endosome, intracellular membrane-bounded organelle, mitochondrial crista, mitochondrial inner membrane, mitochondrial matrix, mitochondrion, peroxisomal matrix, zymogen granule	clathrin-coated pit, lipopolysaccharide receptor complex, mitochondrial crista, mitochondrial inner membrane, sperm plasma membrane	mitochondrial crista, mitochondrial inner membrane, mitochondrial matrix		mitochondrial crista, mitochondrial inner membrane	Golgi cisterna, mitochondrial crista, mitochondrial inner membrane, mitochondrial matrix, peroxisomal matrix, sperm midpiece	sperm plasma membrane				isomerase activity								protein import into mitochondrial intermembrane space
Dystroglycan 1 OS=Mus musculus OX=10090 GN=Dag1 PE=1 SV=4	Q62165	Dag1	97 kDa	0.393	0.0337	0.0685	0.303	0.0685	0.0337	Mus musculus	negative regulation of MAPK cascade, negative regulation of cell migration, negative regulation of protein kinase B signaling, positive regulation of basement membrane assembly involved in embryonic body morphogenesis, positive regulation of cell-matrix adhesion, positive regulation of myelination, positive regulation of oligodendrocyte differentiation, regulation of epithelial to mesenchymal tra…	axon guidance, axon regeneration, basement membrane organization, commissural neuron axon guidance, microtubule anchoring	Schwann cell development, axon regeneration, basement membrane organization, cellular response to cholesterol, cellular response to mechanical stimulus, cellular response to organic cyclic compound, commissural neuron axon guidance, microtubule anchoring, myelination in peripheral nervous system, positive regulation of oligodendrocyte differentiation, retrograde trans-synaptic signaling by trans-…	skeletal muscle tissue regeneration	protein transport	commissural neuron axon guidance	membrane protein ectodomain proteolysis			adherens junction, cell-cell junction, focal adhesion	costamere, postsynaptic cytosol	cytoskeleton			basement membrane, extracellular space	costamere, cytoskeleton, nuclear periphery, nucleoplasm	basolateral plasma membrane, dystroglycan complex, dystrophin-associated glycoprotein complex, external side of plasma membrane, membrane raft, plasma membrane, plasma membrane raft, postsynaptic membrane, sarcolemma		nuclear periphery, nucleoplasm		costamere, nuclear periphery, nucleoplasm	basolateral plasma membrane, dystroglycan complex, dystrophin-associated glycoprotein complex, external side of plasma membrane, plasma membrane raft, postsynaptic membrane, sarcolemma		GABA-ergic synapse, glutamatergic synapse, photoreceptor ribbon synapse, postsynapse, postsynaptic cytosol, postsynaptic membrane	postsynapse, postsynaptic cytosol, postsynaptic membrane				virus receptor activity			structural constituent of muscle		protein transport				O-linked glycosylation (Mus musculus)
Hepatoma-derived growth factor-related protein 2 OS=Mus musculus OX=10090 GN=Hdgfl2 PE=1 SV=1	Q3UMU9	Hdgfl2	74 kDa	0.0899	0.044	0.24	0.352	0.138	0.295	Mus musculus	positive regulation of cell growth, positive regulation of double-strand break repair via homologous recombination	chromatin remodeling	DNA recombination, DNA repair, chromatin remodeling, muscle cell differentiation	skeletal muscle tissue regeneration			DNA recombination, DNA repair				cytoplasm					nucleus			nucleus
Ectonucleotide pyrophosphatase/phosphodiesterase family member 1 OS=Mus musculus OX=10090 GN=Enpp1 PE=1 SV=4	P06802	Enpp1	103 kDa	0.806	0.283	0	0	0	0	Mus musculus	B-1 B cell homeostasis, Wnt signaling pathway, bone resorption, calcium ion homeostasis, cellular homeostasis, collagen-activated signaling pathway, fibroblast growth factor receptor signaling pathway, glucose homeostasis, hormone metabolic process, long-term synaptic potentiation, magnesium ion homeostasis, mucus secretion, muscle cell cellular homeostasis, negative regulation of bone mineraliza…	axon regeneration, cell morphogenesis, mitochondrion organization	ATP metabolic process, T cell differentiation, Wnt signaling pathway, apoptotic process involved in development, axon regeneration, cell morphogenesis, cellular homeostasis, cellular response to sodium phosphate, central nervous system myelination, coenzyme A catabolic process, collagen-activated signaling pathway, diphosphate metabolic process, fat cell differentiation, fatty acid metabolic proc…	bone growth, multicellular organism growth	establishment of localization in cell, glucose import, hematopoietic stem cell migration to bone marrow, inorganic diphosphate transport, microglial cell migration, mucus secretion, vascular associated smooth muscle cell migration	hematopoietic stem cell migration to bone marrow, microglial cell migration, vascular associated smooth muscle cell migration	ATP metabolic process, coenzyme A catabolic process, diphosphate metabolic process, fatty acid metabolic process, gene expression, glycolytic process, hormone metabolic process, mRNA transcription from RNA polymerase II promoter, nucleoside triphosphate catabolic process, organic phosphonate metabolic process, vitamin D3 metabolic process								extracellular region, extracellular space		basolateral plasma membrane, plasma membrane					basolateral plasma membrane				3',5'-cyclic-AMP phosphodiesterase activity, ATP diphosphatase activity, CoA pyrophosphatase activity, GTP diphosphatase activity, UTP diphosphatase activity, nucleotide diphosphatase activity, phosphatase activity, phosphodiesterase I activity			scavenger receptor activity					glucose import, inorganic diphosphate transport, mucus secretion
SAP domain-containing ribonucleoprotein OS=Mus musculus OX=10090 GN=Sarnp PE=1 SV=3	Q9D1J3	Sarnp	24 kDa	0.488	0.698	0.698	1.21	0.488	1.53	Mus musculus	negative regulation of transcription from RNA polymerase II promoter, regulation of translation				poly(A)+ mRNA export from nucleus		poly(A)+ mRNA export from nucleus				cytoplasmic ribonucleoprotein granule					cytoplasmic ribonucleoprotein granule, nuclear speck, nucleus, transcription export complex			nuclear speck, nucleus, transcription export complex		nuclear speck, transcription export complex													poly(A)+ mRNA export from nucleus
RNA-binding protein EWS OS=Mus musculus OX=10090 GN=Ewsr1 PE=1 SV=2	Q61545	Ewsr1	68 kDa	0.15	0.387	0.205	0.323	0.15	0.205	Mus musculus	regulation of transcription, DNA-templated										cytoplasm					Cajal body, nucleus	plasma membrane		Cajal body, nucleus		Cajal body	plasma membrane
Elongation factor 1-beta OS=Mus musculus OX=10090 GN=Eef1b PE=1 SV=5	O70251	Eef1b	25 kDa	0.135	0.135	0.288	1.75	0.462	0.884	Mus musculus			translational elongation				translational elongation				cytosol, endoplasmic reticulum, eukaryotic translation elongation factor 1 complex		endoplasmic reticulum			endoplasmic reticulum
Keratin, type II cytoskeletal 5 OS=Mus musculus OX=10090 GN=Krt5 PE=1 SV=1	Q922U2	Krt5	62 kDa	0.168	0.168	0.512	0.053	0.109	0.168	Mus musculus	regulation of cell migration, regulation of protein localization	intermediate filament organization, intermediate filament polymerization	intermediate filament organization, intermediate filament polymerization, keratinization								cytoplasm	keratin filament				keratin filament	cornified envelope				keratin filament	cornified envelope										structural constituent of epidermis
Septin-11 OS=Mus musculus OX=10090 GN=Septin11 PE=1 SV=4	Q8C1B7	Septin11	50 kDa	0.377	0.0661	0.377	0.566	0.212	0.212	Mus musculus	regulation of synapse organization		cytoskeleton-dependent cytokinesis		protein localization						septin complex, septin ring	microtubule cytoskeleton, septin complex, septin ring				microtubule cytoskeleton, septin complex, septin ring					septin complex, septin ring			GABA-ergic synapse, dendritic spine, glutamatergic synapse, postsynapse, postsynaptic specialization of symmetric synapse	dendritic spine, postsynapse, postsynaptic specialization of symmetric synapse	GTPase activity
Protein phosphatase 1 regulatory subunit 12A OS=Mus musculus OX=10090 GN=Ppp1r12a PE=1 SV=2	Q9DBR7	Ppp1r12a	115 kDa	0.216	0.118	0.0283	0.183	0.0283	0.15	Mus musculus	negative regulation of catalytic activity, positive regulation of transcription from RNA polymerase II promoter, regulation of cell adhesion, regulation of myosin-light-chain-phosphatase activity, regulation of nucleocytoplasmic transport, signal transduction	centrosome cycle	cellular response to xenobiotic stimulus, centrosome cycle, mitotic cell cycle, signal transduction								A band, Z disc, cytosol	centrosome, stress fiber				A band, Z disc, centrosome, kinetochore, nucleolus, stress fiber	plasma membrane		nucleolus		A band, Z disc, centrosome, kinetochore, nucleolus, stress fiber	plasma membrane				phosphoprotein phosphatase activity	enzyme inhibitor activity, phosphatase regulator activity
U1 small nuclear ribonucleoprotein 70 kDa OS=Mus musculus OX=10090 GN=Snrnp70 PE=1 SV=2	Q62376	Snrnp70	52 kDa	0.0631	0.202	0.632	0.444	0.0631	0.444	Mus musculus	positive regulation of mRNA splicing, via spliceosome, regulation of RNA splicing		mRNA splicing, via spliceosome				mRNA splicing, via spliceosome									U1 snRNP, U2-type prespliceosome, nuclear speck, nucleus			U1 snRNP, U2-type prespliceosome, nuclear speck		U1 snRNP, U2-type prespliceosome, nuclear speck
Serine/arginine repetitive matrix protein 1 OS=Mus musculus OX=10090 GN=Srrm1 PE=1 SV=2	Q52KI8	Srrm1	107 kDa	0	0.198	0.0619	0.198	0.272	0.128	Mus musculus	regulation of mRNA splicing, via spliceosome		mRNA splicing, via spliceosome				mRNA splicing, via spliceosome									nuclear matrix, nuclear speck, spliceosomal complex			nuclear matrix, nuclear speck, spliceosomal complex		nuclear matrix, nuclear speck, spliceosomal complex
Protein S100-A13 OS=Mus musculus OX=10090 GN=S100a13 PE=1 SV=1	P97352	S100a13	11 kDa	2.85	2.85	1.94	0	2.85	4.04	Mus musculus	positive regulation of I-kappaB kinase/NF-kappaB signaling, positive regulation of cell proliferation, positive regulation of cytokine production, positive regulation of interleukin-1 alpha production, regulation of cell shape				protein transport						cytosol, perinuclear region of cytoplasm				extracellular space	nucleolus, nucleoplasm	plasma membrane		nucleolus, nucleoplasm		nucleolus, nucleoplasm	plasma membrane												protein transport
Neogenin OS=Mus musculus OX=10090 GN=Neo1 PE=1 SV=2	P97798	Neo1	163 kDa	0.0822	0.126	0.104	0	0.0822	0.126	Mus musculus	cellular iron ion homeostasis, multicellular organismal iron ion homeostasis, negative regulation of axon regeneration, negative regulation of protein secretion, positive regulation of BMP signaling pathway, regulation of axon regeneration, trans-synaptic signalling, modulating synaptic transmission	axon guidance	axon guidance, cellular iron ion homeostasis, myoblast fusion, negative regulation of axon regeneration, neuron migration, protein secretion, trans-synaptic signalling, modulating synaptic transmission		neuron migration, protein secretion	axon guidance, neuron migration			Golgi apparatus		Golgi apparatus					Golgi apparatus, intracellular vesicle, nucleoplasm	plasma membrane, plasma membrane protein complex, postsynaptic density membrane		nucleoplasm		nucleoplasm, postsynaptic density membrane	plasma membrane, plasma membrane protein complex, postsynaptic density membrane		glutamatergic synapse, postsynaptic density membrane	postsynaptic density membrane				signaling receptor activity		signaling receptor activity			protein secretion
Elongation factor 1-gamma OS=Mus musculus OX=10090 GN=Eef1g PE=1 SV=3	Q9D8N0	Eef1g	50 kDa	0.21	0	0.464	0.464	0	0.464	Mus musculus			response to virus, translational elongation				translational elongation				endoplasmic reticulum		endoplasmic reticulum			endoplasmic reticulum, nucleus			nucleus
Zinc finger Ran-binding domain-containing protein 2 OS=Mus musculus OX=10090 GN=Zranb2 PE=1 SV=2	Q9R020	Zranb2	37 kDa	0	0	2.01	0.185	0.289	0.809	Mus musculus			RNA splicing, mRNA processing				RNA splicing, mRNA processing									nucleoplasm			nucleoplasm		nucleoplasm
Gelsolin OS=Mus musculus OX=10090 GN=Gsn PE=1 SV=3	P13020	Gsn	86 kDa	0.685	0.298	0	0	0.205	0.0774	Mus musculus	barbed-end actin filament capping, negative regulation of viral entry into host cell, positive regulation of actin nucleation, positive regulation of cardiac muscle hypertrophy, positive regulation of keratinocyte apoptotic process, positive regulation of p38MAPK cascade, positive regulation of protein processing in phagocytic vesicle, protein destabilization, regulation of establishment of T cel…	actin cytoskeleton organization, actin filament depolymerization, actin filament polymerization, amyloid fibril formation, barbed-end actin filament capping, cilium assembly, phagocytosis, engulfment, positive regulation of actin nucleation, sequestering of actin monomers	actin cytoskeleton organization, actin filament depolymerization, actin filament polymerization, actin filament severing, amyloid fibril formation, barbed-end actin filament capping, cardiac muscle cell contraction, cellular response to cadmium ion, cellular response to interferon-gamma, cilium assembly, hepatocyte apoptotic process, phagocytosis, engulfment, positive regulation of actin nucleati…		phagocytosis, engulfment, sequestering of actin monomers, vesicle-mediated transport		amyloid fibril formation			apical ectoplasmic specialization, basal ectoplasmic specialization	actin cap, cytosol, perinuclear region of cytoplasm, phagocytic vesicle, sarcoplasm	actin cap, actin cytoskeleton, glial filament, podosome			extracellular region, extracellular space	actin cap, actin cytoskeleton, glial filament, nucleus, phagocytic vesicle, podosome	plasma membrane		nucleus		actin cap, glial filament, podosome	plasma membrane												phagocytosis, engulfment, vesicle-mediated transport
Filamin-C OS=Mus musculus OX=10090 GN=Flnc PE=1 SV=3	Q8VHX6	Flnc	291 kDa	0.221	0.057	0	0	0	0	Mus musculus		sarcomere organization	actin filament-based process, muscle cell development, sarcomere organization								Z disc, cytosol, sarcoplasm	actin cytoskeleton			intercellular bridge	Z disc, actin cytoskeleton	sarcolemma				Z disc	sarcolemma
Glyceraldehyde-3-phosphate dehydrogenase OS=Mus musculus OX=10090 GN=Gapdh PE=1 SV=2	P16858	Gapdh	36 kDa	0.855	0.193	0.424	0.855	0.193	0.424	Mus musculus	cAMP-mediated signaling, negative regulation of translation, negative regulation of vascular associated smooth muscle cell apoptotic process, nitric oxide mediated signal transduction, positive regulation of I-kappaB kinase/NF-kappaB signaling, positive regulation of type I interferon production, protein stabilization	microtubule cytoskeleton organization	cAMP-mediated signaling, canonical glycolysis, glyceraldehyde-3-phosphate biosynthetic process, glycolytic process, microtubule cytoskeleton organization, neuron apoptotic process, nitric oxide mediated signal transduction, peptidyl-cysteine S-trans-nitrosylation				canonical glycolysis, gluconeogenesis, glyceraldehyde-3-phosphate biosynthetic process, glycolytic process, peptidyl-cysteine S-trans-nitrosylation				cytosol, late endosome lumen, mitochondrion	microtubule cytoskeleton		late endosome lumen		late endosome lumen, microtubule cytoskeleton, mitochondrion, nucleus	plasma membrane	mitochondrion	nucleus		late endosome lumen, postsynaptic density, intracellular component	plasma membrane		glutamatergic synapse, postsynaptic density, intracellular component	postsynaptic density, intracellular component	glyceraldehyde-3-phosphate dehydrogenase (NAD+) (phosphorylating) activity, peptidyl-cysteine S-nitrosylase activity
Nuclear pore complex protein Nup214 OS=Mus musculus OX=10090 GN=Nup214 PE=1 SV=2	Q80U93	Nup214	213 kDa	0.0307	0.129	0.0152	0.095	0.0624	0.0307	Mus musculus	regulation of cell cycle, regulation of nucleocytoplasmic transport				mRNA export from nucleus, nucleocytoplasmic transport, protein export from nucleus, protein import into nucleus		mRNA export from nucleus									cytoplasmic side of nuclear pore, nuclear envelope, nuclear pore			cytoplasmic side of nuclear pore, nuclear envelope, nuclear pore		cytoplasmic side of nuclear pore, nuclear envelope, nuclear pore											structural constituent of nuclear pore		mRNA export from nucleus, nucleocytoplasmic transport, protein export from nucleus, protein import into nucleus	nuclear export signal receptor activity
5'-3' exonuclease PLD3 OS=Mus musculus OX=10090 GN=Pld3 PE=1 SV=1	O35405	Pld3	54 kDa	0.597	0.421	0.34	0.0603	0.124	0.34	Mus musculus	regulation of cytokine production involved in inflammatory response		myotube differentiation						Golgi membrane		Golgi membrane, early endosome membrane, endoplasmic reticulum membrane, late endosome membrane, lysosomal lumen, lysosomal membrane		endoplasmic reticulum membrane	early endosome membrane, late endosome membrane		Golgi membrane, early endosome membrane, endoplasmic reticulum membrane, late endosome membrane, lysosomal lumen, lysosomal membrane	Golgi membrane, early endosome membrane, endoplasmic reticulum membrane, late endosome membrane, lysosomal membrane			Golgi membrane, early endosome membrane, late endosome membrane, lysosomal membrane	Golgi membrane, early endosome membrane, endoplasmic reticulum membrane, late endosome membrane, lysosomal lumen, lysosomal membrane					phospholipase D activity, single-stranded DNA 5'-3' exodeoxyribonuclease activity
Elongation factor 1-delta OS=Mus musculus OX=10090 GN=Eef1d PE=1 SV=3	P57776	Eef1d	31 kDa	0.652	0.495	0.106	1.47	0.352	0.223	Mus musculus			translational elongation				translational elongation				cytosol, eukaryotic translation elongation factor 1 complex					nucleus			nucleus					glutamatergic synapse
Integrin alpha-5 OS=Mus musculus OX=10090 GN=Itga5 PE=1 SV=3	P11688	Itga5	115 kDa	0.182	0.216	0.0574	0	0.118	0.15	Mus musculus	CD40 signaling pathway, integrin-mediated signaling pathway, negative regulation of anoikis, positive regulation of cell migration, positive regulation of cell-substrate adhesion, positive regulation of peptidyl-tyrosine phosphorylation, positive regulation of sprouting angiogenesis	cell-substrate junction assembly	CD40 signaling pathway, cell-substrate junction assembly, endodermal cell differentiation, integrin-mediated signaling pathway, wound healing, spreading of epidermal cells		wound healing, spreading of epidermal cells	wound healing, spreading of epidermal cells			Golgi apparatus	cell-cell junction, focal adhesion	Golgi apparatus, cytoplasmic vesicle, endoplasmic reticulum		endoplasmic reticulum			Golgi apparatus, cytoplasmic vesicle, endoplasmic reticulum	external side of plasma membrane, integrin alpha5-beta1 complex, plasma membrane, postsynaptic membrane, ruffle membrane					external side of plasma membrane, integrin alpha5-beta1 complex, postsynaptic membrane, ruffle membrane		glutamatergic synapse, postsynaptic membrane	postsynaptic membrane				signaling receptor activity		signaling receptor activity
Lysosomal Pro-X carboxypeptidase OS=Mus musculus OX=10090 GN=Prcp PE=1 SV=2	Q7TMR0	Prcp	55 kDa	0.0596	0.0596	0.19	0	0.59	0.5	Mus musculus	energy homeostasis, glucose homeostasis, negative regulation of systemic arterial blood pressure, regulation of blood vessel endothelial cell migration, regulation of reactive oxygen species metabolic process, regulation of thyroid hormone mediated signaling pathway						plasma kallikrein-kinin cascade, proteolysis				lysosome					lysosome										dipeptidyl-peptidase activity, serine-type carboxypeptidase activity
Nexilin OS=Mus musculus OX=10090 GN=Nexn PE=1 SV=3	Q7TPW1	Nexn	72 kDa	1.13	0.0928	0.0454	0.0454	0	0	Mus musculus	regulation of cell migration, regulation of cytoskeleton organization	axon guidance	axon guidance, dendrite self-avoidance			axon guidance				adherens junction, cell-substrate junction, focal adhesion	Z disc	cytoskeleton				Z disc, cytoskeleton	plasma membrane				Z disc	plasma membrane										structural constituent of muscle
Cadherin-2 OS=Mus musculus OX=10090 GN=Cdh2 PE=1 SV=2	P15116	Cdh2	100 kDa	0.137	0.252	0.518	0	0	0	Mus musculus	homeostasis of number of cells, modulation of synaptic transmission, negative regulation of canonical Wnt signaling pathway, positive regulation of MAPK cascade, positive regulation of synaptic vesicle clustering, regulation of Rho protein signal transduction, regulation of axonogenesis, regulation of myelination, regulation of oligodendrocyte progenitor proliferation, regulation of postsynaptic …	adherens junction organization, cell morphogenesis, cell-cell junction assembly, neuroligin clustering involved in postsynaptic membrane assembly, protein localization to plasma membrane, synapse assembly	adherens junction organization, cell morphogenesis, cell-cell junction assembly, glial cell differentiation, mesenchymal cell migration, neural crest cell development, neuroepithelial cell differentiation, neuroligin clustering involved in postsynaptic membrane assembly, protein localization to plasma membrane, radial glial cell differentiation, regulation of axonogenesis, regulation of oligodend…		cell migration, mesenchymal cell migration, neuroligin clustering involved in postsynaptic membrane assembly, protein localization to plasma membrane, synaptic vesicle clustering	mesenchymal cell migration				adherens junction, desmosome, fascia adherens, intercalated disc	cortical actin cytoskeleton	cortical actin cytoskeleton				cortical actin cytoskeleton	T-tubule, apical plasma membrane, apicolateral plasma membrane, basolateral plasma membrane, catenin complex, plasma membrane, plasma membrane raft, postsynaptic specialization membrane, presynaptic active zone membrane, sarcolemma				cortical actin cytoskeleton, postsynaptic specialization membrane	T-tubule, apical plasma membrane, apicolateral plasma membrane, basolateral plasma membrane, catenin complex, plasma membrane raft, postsynaptic specialization membrane, presynaptic active zone membrane, sarcolemma		glutamatergic synapse, postsynaptic density, postsynaptic specialization membrane, presynaptic active zone membrane	postsynaptic density, postsynaptic specialization membrane, presynaptic active zone membrane									synaptic vesicle clustering
Basement membrane-specific heparan sulfate proteoglycan core protein OS=Mus musculus OX=10090 GN=Hspg2 PE=1 SV=1	Q05793	Hspg2	398 kDa	0.0933	0.0845	0	0	0	0	Mus musculus	negative regulation of cell adhesion, negative regulation of cell proliferation, positive regulation of endothelial cell proliferation, smoothened signaling pathway	axon guidance, extracellular matrix organization	axon guidance, chondrocyte differentiation, extracellular matrix organization, smoothened signaling pathway		protein localization, receptor-mediated endocytosis	axon guidance			Golgi lumen		Golgi lumen				basement membrane, extracellular matrix	Golgi lumen					Golgi lumen											extracellular matrix structural constituent		receptor-mediated endocytosis
Tubulin beta-5 chain OS=Mus musculus OX=10090 GN=Tubb5 PE=1 SV=1	P99024	Tubb5	50 kDa	0.468	0.377	0.377	0.292	0.212	0.212	Mus musculus	regulation of synapse organization	microtubule cytoskeleton organization, spindle assembly	microtubule-based process, mitotic cell cycle, odontoblast differentiation, spindle assembly								cytoplasmic ribonucleoprotein granule, cytosol	microtubule, mitotic spindle, tubulin complex			intercellular bridge	cytoplasmic ribonucleoprotein granule, microtubule, mitotic spindle, nuclear envelope lumen, nucleus, tubulin complex	membrane raft		nuclear envelope lumen, nucleus		microtubule, mitotic spindle, nuclear envelope lumen, tubulin complex					GTPase activity						structural constituent of cytoskeleton
Protein canopy homolog 4 OS=Mus musculus OX=10090 GN=Cnpy4 PE=1 SV=1	Q8BQ47	Cnpy4	28 kDa	0.954	0.398	0.563	0.747	0.563	0.563	Mus musculus	positive regulation of protein localization to plasma membrane, regulation of protein localization														extracellular region
Albumin OS=Mus musculus OX=10090 GN=Alb PE=1 SV=3	P07724	Alb	69 kDa	0.15	0.15	0.262	0.15	0.15	0.15	Mus musculus	negative regulation of mitochondrial depolarization, positive regulation of circadian sleep/wake cycle, non-REM sleep		cellular response to calcium ion starvation						Golgi apparatus		Golgi apparatus, endoplasmic reticulum		endoplasmic reticulum		basement membrane, extracellular exosome, extracellular region, extracellular space	Golgi apparatus, endoplasmic reticulum
Adapter molecule crk OS=Mus musculus OX=10090 GN=Crk PE=1 SV=1	Q64010	Crk	34 kDa	0.595	0.323	0.922	0.205	0.0979	0.205	Mus musculus	enzyme linked receptor protein signaling pathway, ephrin receptor signaling pathway, negative regulation of cell motility, negative regulation of natural killer cell mediated cytotoxicity, negative regulation of wound healing, positive regulation of JNK cascade, positive regulation of Rac protein signal transduction, positive regulation of skeletal muscle acetylcholine-gated channel clustering, p…	actin cytoskeleton organization, dendrite development	actin cytoskeleton organization, cell chemotaxis, cellular response to endothelin, cellular response to insulin-like growth factor stimulus, cellular response to nerve growth factor stimulus, cellular response to nitric oxide, cellular response to transforming growth factor beta stimulus, cerebellar neuron development, dendrite development, enzyme linked receptor protein signaling pathway, ephrin…		cell chemotaxis, cell migration, helper T cell diapedesis, neuron migration, protein localization to membrane	cell chemotaxis, cell migration, helper T cell diapedesis, neuron migration	lipid metabolic process				cytoplasm	actin cytoskeleton				actin cytoskeleton	plasma membrane					plasma membrane		neuromuscular junction								receptor signaling complex scaffold activity
Biorientation of chromosomes in cell division protein 1-like 1 OS=Mus musculus OX=10090 GN=Bod1l PE=1 SV=1	E9Q6J5	Bod1l	327 kDa	0.00991	0.03	0.0199	0.0715	0.0505	0.0199	Mus musculus			DNA repair, cellular response to DNA damage stimulus, replication fork processing				DNA repair, replication fork processing									Set1C/COMPASS complex, chromosome			Set1C/COMPASS complex		Set1C/COMPASS complex
Eukaryotic translation initiation factor 1A, X-chromosomal OS=Mus musculus OX=10090 GN=Eif1ax PE=2 SV=3	Q8BMJ3	Eif1ax	16 kDa	0.205	0.751	1.54	0.205	0.751	1.54	Mus musculus			translational initiation				translational initiation				cytoplasm													synapse
Lysosomal acid phosphatase OS=Mus musculus OX=10090 GN=Acp2 PE=1 SV=2	P24638	Acp2	49 kDa	0.481	0.0677	0.299	0.0677	0.387	0.14	Mus musculus		lysosome organization	autophagic cell death, lysosome organization								lysosomal lumen, lysosomal membrane, lysosome					lysosomal lumen, lysosomal membrane, lysosome	lysosomal membrane			lysosomal membrane	lysosomal lumen, lysosomal membrane					acid phosphatase activity, phosphoprotein phosphatase activity
Zinc finger protein ZPR1 OS=Mus musculus OX=10090 GN=Zpr1 PE=1 SV=1	Q62384	Zpr1	51 kDa	0.207	0.0647	0.368	0.207	0.551	0.456	Mus musculus	negative regulation of motor neuron apoptotic process, positive regulation of RNA splicing, positive regulation of cell cycle, positive regulation of growth, positive regulation of protein import into nucleus, regulation of myelination	Cajal body organization, axon development, microtubule cytoskeleton organization	Cajal body organization, DNA endoreduplication, RNA splicing, apoptotic process involved in development, axon development, cellular response to epidermal growth factor stimulus, mRNA processing, microtubule cytoskeleton organization, pre-mRNA catabolic process, protein folding	inner cell mass cell proliferation, trophectodermal cell proliferation			DNA endoreduplication, RNA splicing, mRNA processing, pre-mRNA catabolic process				cytoplasm, perinuclear region of cytoplasm					Cajal body, Gemini of coiled bodies, nucleolus, nucleoplasm, nucleus			Cajal body, Gemini of coiled bodies, nucleolus, nucleoplasm		Cajal body, Gemini of coiled bodies, nucleolus, nucleoplasm
Interleukin enhancer-binding factor 2 OS=Mus musculus OX=10090 GN=Ilf2 PE=1 SV=1	Q9CXY6	Ilf2	43 kDa	0.939	0.159	0.247	0.247	0.159	0.555	Mus musculus	positive regulation of transcription, DNA-templated										cytosol					nucleolus, nucleoplasm, nucleus			nucleolus, nucleoplasm, nucleus		nucleolus, nucleoplasm
Histone H2B type 1-M OS=Mus musculus OX=10090 GN=H2bc14 PE=1 SV=2	P10854	H2bc14	14 kDa	1.99	0.928	0	1.99	0.928	1.4	Mus musculus																nucleoplasm, nucleosome			nucleoplasm		nucleoplasm, nucleosome											structural constituent of chromatin
Ribosome-binding protein 1 OS=Mus musculus OX=10090 GN=Rrbp1 PE=1 SV=2	Q99PL5	Rrbp1	173 kDa	0.139	0.139	0	0.0575	0	0.0575	Mus musculus	signal transduction		signal transduction		protein transport						endoplasmic reticulum membrane		endoplasmic reticulum membrane			endoplasmic reticulum membrane	endoplasmic reticulum membrane				endoplasmic reticulum membrane													protein transport
Histidine--tRNA ligase, cytoplasmic OS=Mus musculus OX=10090 GN=Hars1 PE=1 SV=2	Q61035	Hars1	57 kDa	0.32	0.181	0	0.0571	0	0.946	Mus musculus			histidyl-tRNA aminoacylation, mitochondrial translation				histidyl-tRNA aminoacylation, mitochondrial translation				cytosol, mitochondrion					mitochondrion		mitochondrion								histidine-tRNA ligase activity
Proliferation-associated protein 2G4 OS=Mus musculus OX=10090 GN=Pa2g4 PE=1 SV=3	P50580	Pa2g4	44 kDa	0.156	0.438	0.546	0.546	0.156	0.156	Mus musculus	negative regulation of apoptotic process, negative regulation of transcription, DNA-templated, positive regulation of cell differentiation, regulation of translation		rRNA processing				rRNA processing				cytoplasm					nucleolus, nucleus			nucleolus, nucleus		nucleolus
Peptidyl-prolyl cis-trans isomerase B OS=Mus musculus OX=10090 GN=Ppib PE=1 SV=2	P24369	Ppib	24 kDa	0.3	0.482	0.927	0	0.927	0.3	Mus musculus	positive regulation by host of viral genome replication, positive regulation of multicellular organism growth, protein stabilization		chaperone-mediated protein folding, neutrophil chemotaxis, protein peptidyl-prolyl isomerization		neutrophil chemotaxis	neutrophil chemotaxis	protein peptidyl-prolyl isomerization				endoplasmic reticulum chaperone complex, endoplasmic reticulum lumen, melanosome, perinuclear region of cytoplasm, smooth endoplasmic reticulum		endoplasmic reticulum chaperone complex, endoplasmic reticulum lumen, smooth endoplasmic reticulum			endoplasmic reticulum chaperone complex, endoplasmic reticulum lumen, intracellular membrane-bounded organelle, melanosome, nucleoplasm, smooth endoplasmic reticulum			nucleoplasm		endoplasmic reticulum chaperone complex, endoplasmic reticulum lumen, nucleoplasm					peptidyl-prolyl cis-trans isomerase activity
KH domain-containing, RNA-binding, signal transduction-associated protein 1 OS=Mus musculus OX=10090 GN=Khdrbs1 PE=1 SV=2	Q60749	Khdrbs1	48 kDa	0.068	0.301	0.484	0.141	0	0.301	Mus musculus	T cell receptor signaling pathway, cell surface receptor signaling pathway, negative regulation of transcription from RNA polymerase II promoter, positive regulation of RNA export from nucleus, positive regulation of translational initiation, regulation of RNA export from nucleus, regulation of alternative mRNA splicing, via spliceosome, regulation of mRNA splicing, via spliceosome		T cell receptor signaling pathway, cell surface receptor signaling pathway, mRNA processing				mRNA processing				cytoplasm					nucleoplasm, nucleus	Grb2-Sos complex		nucleoplasm, nucleus		nucleoplasm	Grb2-Sos complex
High mobility group protein HMG-I/HMG-Y OS=Mus musculus OX=10090 GN=Hmga1 PE=1 SV=4	P17095	Hmga1	12 kDa	1.17	3.69	3.69	1.8	1.8	0	Mus musculus	erythrocyte differentiation, glucose homeostasis, insulin receptor signaling pathway, insulin secretion, negative regulation of cell proliferation, negative regulation of transcription from RNA polymerase II promoter, negative regulation of transcription, DNA-templated, peroxisome proliferator activated receptor signaling pathway, positive regulation of transcription from RNA polymerase II promot…	chromatin organization	B cell differentiation, T cell differentiation, autophagy, chromatin organization, erythrocyte differentiation, inflammatory cell apoptotic process, insulin receptor signaling pathway, insulin secretion, lymphoid progenitor cell differentiation, neurogenesis, oncogene-induced cell senescence, peroxisome proliferator activated receptor signaling pathway	multicellular organism growth	insulin secretion		autophagy, gene expression				mitochondrion					RNA polymerase II transcription factor complex, male germ cell nucleus, mitochondrion, nucleus, senescence-associated heterochromatin focus		mitochondrion	RNA polymerase II transcription factor complex, male germ cell nucleus, nucleus		RNA polymerase II transcription factor complex, senescence-associated heterochromatin focus											structural constituent of chromatin		insulin secretion
Beta-mannosidase OS=Mus musculus OX=10090 GN=Manba PE=1 SV=1	Q8K2I4	Manba	101 kDa	0.1	0	0.332	0.1	0.136	0.0657	Mus musculus			glycoprotein catabolic process				glycoprotein catabolic process, oligosaccharide catabolic process				lysosomal lumen, lysosome				extracellular space	lysosomal lumen, lysosome					lysosomal lumen					beta-mannosidase activity, hydrolase activity
Galectin-1 OS=Mus musculus OX=10090 GN=Lgals1 PE=1 SV=3	P16045	Lgals1	15 kDa	3.2	1.79	0.228	0	1.79	1.79	Mus musculus	T cell costimulation, negative regulation of cell-substrate adhesion, negative regulation of neuron projection development, positive regulation of apoptotic process, positive regulation of erythrocyte aggregation, positive regulation of inflammatory response, positive regulation of viral entry into host cell		apoptotic process, myoblast differentiation, negative regulation of neuron projection development, plasma cell differentiation								cytosol				extracellular region, extracellular space
WW domain-binding protein 11 OS=Mus musculus OX=10090 GN=Wbp11 PE=1 SV=2	Q923D5	Wbp11	70 kDa	0	0.0468	0.442	0.442	0.0468	0.257	Mus musculus			RNA splicing, mRNA processing, rRNA processing				RNA splicing, mRNA processing, rRNA processing				cytoplasm					nuclear speck, nucleus			nuclear speck, nucleus		nuclear speck						protein phosphatase regulator activity
ERO1-like protein alpha OS=Mus musculus OX=10090 GN=Ero1a PE=1 SV=2	Q8R180	Ero1a	54 kDa	0.0606	0	0.0606	0.0606	0.601	0.802	Mus musculus	cell redox homeostasis, endoplasmic reticulum unfolded protein response, intrinsic apoptotic signaling pathway in response to endoplasmic reticulum stress, release of sequestered calcium ion into cytosol, transforming growth factor beta receptor signaling pathway	collagen fibril organization	L-ascorbic acid metabolic process, brown fat cell differentiation, cell redox homeostasis, cellular response to hypoxia, chaperone mediated protein folding requiring cofactor, collagen fibril organization, endoplasmic reticulum unfolded protein response, extracellular matrix organization, intrinsic apoptotic signaling pathway in response to endoplasmic reticulum stress, protein folding, protein f…		release of sequestered calcium ion into cytosol		L-ascorbic acid metabolic process, protein maturation by protein folding		Golgi lumen		Golgi lumen, endoplasmic reticulum, endoplasmic reticulum membrane		endoplasmic reticulum membrane		extracellular space	Golgi lumen, endoplasmic reticulum, endoplasmic reticulum membrane	endoplasmic reticulum membrane				Golgi lumen, endoplasmic reticulum membrane					oxidoreductase activity, protein disulfide oxidoreductase activity, thiol oxidase activity								release of sequestered calcium ion into cytosol
Dihydropyrimidinase-related protein 3 OS=Mus musculus OX=10090 GN=Dpysl3 PE=1 SV=1	Q62188	Dpysl3	62 kDa	0.294	0	0.167	0	0.0528	0.589	Mus musculus	negative regulation of cell migration, negative regulation of neuron projection development, positive regulation of filopodium assembly, positive regulation of neuron projection development	actin crosslink formation, actin filament bundle assembly	actin crosslink formation, actin filament bundle assembly, cellular response to cytokine stimulus, negative regulation of neuron projection development, positive regulation of neuron projection development								cytosol	filamentous actin			extracellular space	filamentous actin					filamentous actin			synapse		hydrolase activity, acting on carbon-nitrogen (but not peptide) bonds, in cyclic amides
LIM domain and actin-binding protein 1 OS=Mus musculus OX=10090 GN=Lima1 PE=1 SV=3	Q9ERG0	Lima1	84 kDa	0.409	0.705	0	0.0792	0.0388	0	Mus musculus	cholesterol homeostasis, negative regulation of actin filament depolymerization	actin filament bundle assembly, negative regulation of actin filament depolymerization, ruffle organization	actin filament bundle assembly, cell migration, negative regulation of actin filament depolymerization, ruffle organization		cell migration, intestinal cholesterol absorption	cell migration	cholesterol metabolic process			focal adhesion	cytosol	actin cytoskeleton, stress fiber				actin cytoskeleton, stress fiber	brush border membrane, plasma membrane				stress fiber	brush border membrane												intestinal cholesterol absorption
Pleiotrophin OS=Mus musculus OX=10090 GN=Ptn PE=1 SV=1	P63089	Ptn	19 kDa	0	1.27	4.13	0	0.387	1.27	Mus musculus	integrin-mediated signaling pathway, negative regulation of angiogenesis, negative regulation of cell migration, negative regulation of epithelial cell proliferation, negative regulation of glial cell proliferation, negative regulation of long-term synaptic potentiation, negative regulation of membrane potential, negative regulation of mesenchymal cell proliferation, negative regulation of neurob…	dendrite regeneration	dendrite regeneration, integrin-mediated signaling pathway, leukocyte chemotaxis involved in inflammatory response, negative regulation of glial cell proliferation, negative regulation of neuroblast proliferation, oogenesis, positive regulation of axon regeneration, positive regulation of dendrite development, positive regulation of oligodendrocyte differentiation, retinal rod cell differentiation	tissue regeneration	leukocyte chemotaxis involved in inflammatory response, receptor clustering	leukocyte chemotaxis involved in inflammatory response					endoplasmic reticulum, perinuclear region of cytoplasm		endoplasmic reticulum		basement membrane, extracellular matrix, extracellular region, extracellular space	endoplasmic reticulum	plasma membrane					plasma membrane		Schaffer collateral - CA1 synapse, neuromuscular junction, postsynapse, presynapse	postsynapse, presynapse		protein phosphatase inhibitor activity
Nidogen-1 OS=Mus musculus OX=10090 GN=Nid1 PE=1 SV=2	P10493	Nid1	137 kDa	0.266	0.236	0.0988	0.0238	0	0	Mus musculus	canonical Wnt signaling pathway, positive regulation of cell adhesion, positive regulation of cell-substrate adhesion, positive regulation of integrin-mediated signaling pathway, positive regulation of muscle cell differentiation	extracellular matrix organization, glomerular basement membrane development	canonical Wnt signaling pathway, glomerular basement membrane development												basement membrane, extracellular matrix		plasma membrane					plasma membrane							Wnt-activated receptor activity		Wnt-activated receptor activity
Collagen alpha-1(V) chain OS=Mus musculus OX=10090 GN=Col5a1 PE=1 SV=2	O88207	Col5a1	184 kDa	0.0727	0.371	0	0	0	0	Mus musculus	negative regulation of endodermal cell differentiation, regulation of cellular component organization	collagen fibril organization, integrin biosynthetic process	collagen fibril organization, integrin biosynthetic process, wound healing, spreading of epidermal cells		wound healing, spreading of epidermal cells	wound healing, spreading of epidermal cells	collagen biosynthetic process, integrin biosynthetic process								basement membrane, collagen type V trimer, collagen type XI trimer, extracellular matrix, extracellular space																	extracellular matrix structural constituent, extracellular matrix structural constituent conferring tensile strength
Alpha-N-acetylgalactosaminidase OS=Mus musculus OX=10090 GN=Naga PE=1 SV=2	Q9QWR8	Naga	47 kDa	0.4	0.144	0.4	0.0696	0.224	0.144	Mus musculus			glycolipid catabolic process				carbohydrate catabolic process, glycolipid catabolic process, glycoside catabolic process, oligosaccharide metabolic process				lysosome					lysosome										alpha-N-acetylgalactosaminidase activity, alpha-galactosidase activity
Peroxiredoxin-2 OS=Mus musculus OX=10090 GN=Prdx2 PE=1 SV=3	Q61171	Prdx2	22 kDa	0.153	0.33	0.77	1.36	0.77	0.77	Mus musculus	T cell homeostasis, cell redox homeostasis, extrinsic apoptotic signaling pathway, negative regulation of T cell differentiation, negative regulation of extrinsic apoptotic signaling pathway, negative regulation of extrinsic apoptotic signaling pathway in absence of ligand, negative regulation of lipopolysaccharide-mediated signaling pathway, negative regulation of neuron apoptotic process, posit…		T cell proliferation, cell redox homeostasis, extrinsic apoptotic signaling pathway, hydrogen peroxide catabolic process, removal of superoxide radicals				hydrogen peroxide catabolic process, removal of superoxide radicals, respiratory burst involved in inflammatory response				cytosol, mitochondrion					mitochondrion		mitochondrion								thioredoxin peroxidase activity
Prefoldin subunit 5 OS=Mus musculus OX=10090 GN=Pfdn5 PE=1 SV=1	Q9WU28	Pfdn5	17 kDa	1.03	0.426	0.703	1.03	0.426	1.9	Mus musculus	negative regulation of amyloid fibril formation, negative regulation of canonical Wnt signaling pathway, negative regulation of transcription, DNA-templated	RNA Polymerase I assembly, RNA Polymerase II core complex assembly, RNA Polymerase III assembly	RNA Polymerase I assembly, RNA Polymerase II core complex assembly, RNA Polymerase III assembly, protein folding								cytosol	intermediate filament cytoskeleton				intermediate filament cytoskeleton, nucleus			nucleus
Neural cell adhesion molecule L1 OS=Mus musculus OX=10090 GN=L1cam PE=1 SV=1	P11627	L1cam	141 kDa	0.0231	0	0.228	0	0.121	0.173	Mus musculus	calcium-mediated signaling, cell surface receptor signaling pathway, modulation of synaptic transmission, positive regulation of axon extension, positive regulation of calcium-mediated signaling, positive regulation of cell-cell adhesion, positive regulation of cell-substrate adhesion, regulation of ERK1 and ERK2 cascade, regulation of synapse assembly	axon guidance, axonal fasciculation, maintenance of synapse structure, neuron projection development, positive regulation of axon extension, synapse organization	axon guidance, axonal fasciculation, calcium-mediated signaling, cell migration, cell surface receptor signaling pathway, maintenance of synapse structure, neuron projection development, positive regulation of axon extension, synapse organization		cell migration	axon guidance, cell migration					endosome			endosome		endosome	external side of plasma membrane, plasma membrane, presynaptic membrane					external side of plasma membrane, presynaptic membrane		GABA-ergic synapse, Schaffer collateral - CA1 synapse, glutamatergic synapse, presynaptic membrane, terminal bouton	presynaptic membrane, terminal bouton				axon guidance receptor activity		axon guidance receptor activity
Tight junction protein ZO-1 OS=Mus musculus OX=10090 GN=Tjp1 PE=1 SV=2	P39447	Tjp1	195 kDa	0.161	0.161	0	0.0167	0	0	Mus musculus	cellular response to glucose stimulus, negative regulation of stress fiber assembly, negative regulation of vascular permeability, positive regulation of maintenance of permeability of blood-brain barrier, positive regulation of sprouting angiogenesis	cell-cell junction organization	ameloblast differentiation, cell-cell junction organization, cellular response to glucose stimulus, establishment of endothelial intestinal barrier							adherens junction, apical junction complex, bicellular tight junction, gap junction, intercalated disc, intercellular canaliculus, occluding junction	I band, cytosol					I band, nucleus	apical plasma membrane, apicolateral plasma membrane, basolateral plasma membrane, plasma membrane		nucleus		I band	apical plasma membrane, apicolateral plasma membrane, basolateral plasma membrane
Agrin OS=Mus musculus OX=10090 GN=Agrn PE=1 SV=1	A2ASQ1	Agrn	208 kDa	0	0	0.132	0	0.15	0.115	Mus musculus	enzyme linked receptor protein signaling pathway, negative regulation of sodium ion export from cell, negative regulation of sodium:potassium-exchanging ATPase activity, positive regulation of GTPase activity, positive regulation of Rac protein signal transduction, positive regulation of filopodium assembly, positive regulation of motor neuron apoptotic process, positive regulation of peptidyl-ty…	neuromuscular junction development, plasma membrane organization, skeletal muscle acetylcholine-gated channel clustering, synapse assembly	chemical synaptic transmission, enzyme linked receptor protein signaling pathway, motor neuron apoptotic process, neuromuscular junction development, plasma membrane organization, regulation of axon guidance, skeletal muscle acetylcholine-gated channel clustering, synapse assembly		protein transport, skeletal muscle acetylcholine-gated channel clustering				Golgi lumen		Golgi lumen				basement membrane, extracellular region, extracellular space, synaptic cleft	Golgi lumen	sarcolemma				Golgi lumen	sarcolemma		glutamatergic synapse, synaptic cleft	synaptic cleft		ATPase inhibitor activity				receptor agonist activity			protein transport
Microtubule-associated protein tau OS=Mus musculus OX=10090 GN=Mapt PE=1 SV=3	P10637	Mapt	76 kDa	0.342	0	0	0	0.234	0.522	Mus musculus	intrinsic apoptotic signaling pathway in response to oxidative stress, negative regulation of intracellular transport, negative regulation of tubulin deacetylation, positive regulation of axon extension, positive regulation of long term synaptic depression, positive regulation of microtubule polymerization, positive regulation of neuron projection development, regulation of autophagy, regulation …	axon extension, axonogenesis, microtubule cytoskeleton organization, neuron projection development, positive regulation of axon extension	axo-dendritic transport, axon extension, axonogenesis, cellular response to DNA damage stimulus, intrinsic apoptotic signaling pathway in response to oxidative stress, microtubule cytoskeleton organization, mitochondrion transport along microtubule, neuron migration, neuron projection development, positive regulation of axon extension, positive regulation of neuron projection development	axon extension	axo-dendritic transport, intracellular transport, mRNA transport, mitochondrion transport along microtubule, neuron migration	neuron migration					cytosol	axoneme, microtubule, microtubule cytoskeleton, tubulin complex			extracellular region	axoneme, microtubule, microtubule cytoskeleton, nucleus, tubulin complex	cytoplasmic side of plasma membrane, membrane raft, plasma membrane		nucleus		axoneme, microtubule, tubulin complex	cytoplasmic side of plasma membrane		postsynaptic density	postsynaptic density									axo-dendritic transport, mRNA transport, mitochondrion transport along microtubule
Small glutamine-rich tetratricopeptide repeat-containing protein alpha OS=Mus musculus OX=10090 GN=Sgta PE=1 SV=2	Q8BJU0	Sgta	34 kDa	0.202	0.0963	0.0963	0.736	0.444	0.736	Mus musculus	negative regulation of ERAD pathway, negative regulation of protein ubiquitination involved in ubiquitin-dependent protein catabolic process, positive regulation of ERAD pathway, positive regulation of protein ubiquitination involved in ubiquitin-dependent protein catabolic process	protein heterooligomerization, protein homooligomerization, tail-anchored membrane protein insertion into ER membrane	ERAD pathway, chaperone-mediated protein folding, protein heterooligomerization, protein homooligomerization, tail-anchored membrane protein insertion into ER membrane		posttranslational protein targeting to membrane, tail-anchored membrane protein insertion into ER membrane		ERAD pathway				TRC complex, extrinsic component of synaptic vesicle membrane					extrinsic component of synaptic vesicle membrane, nucleus	extrinsic component of synaptic vesicle membrane, membrane		nucleus	extrinsic component of synaptic vesicle membrane	extrinsic component of synaptic vesicle membrane			extrinsic component of synaptic vesicle membrane, presynapse	extrinsic component of synaptic vesicle membrane, presynapse									posttranslational protein targeting to membrane
Small nuclear ribonucleoprotein Sm D2 OS=Mus musculus OX=10090 GN=Snrpd2 PE=1 SV=1	P62317	Snrpd2	14 kDa	1.45	0.565	0.958	2.06	0.565	2.06	Mus musculus		spliceosomal snRNP assembly	mRNA splicing, via spliceosome, spliceosomal snRNP assembly				mRNA splicing, via spliceosome, spliceosomal snRNP assembly				SMN-Sm protein complex, cytosol, methylosome, pICln-Sm protein complex					U1 snRNP, U12-type spliceosomal complex, U2 snRNP, U2-type catalytic step 2 spliceosome, U2-type precatalytic spliceosome, U4 snRNP, U4/U6 x U5 tri-snRNP complex, U5 snRNP, catalytic step 2 spliceosome, nucleus, precatalytic spliceosome			U1 snRNP, U12-type spliceosomal complex, U2 snRNP, U2-type catalytic step 2 spliceosome, U2-type precatalytic spliceosome, U4 snRNP, U4/U6 x U5 tri-snRNP complex, U5 snRNP, catalytic step 2 spliceosome, nucleus, precatalytic spliceosome		U1 snRNP, U12-type spliceosomal complex, U2 snRNP, U2-type catalytic step 2 spliceosome, U2-type precatalytic spliceosome, U4 snRNP, U4/U6 x U5 tri-snRNP complex, U5 snRNP, catalytic step 2 spliceosome, precatalytic spliceosome
Histone H1.0 OS=Mus musculus OX=10090 GN=H1-0 PE=2 SV=4	P10922	H1-0	21 kDa	0.16	2.28	0.16	0.16	1.83	0.562	Mus musculus	negative regulation of DNA recombination	chromosome condensation, heterochromatin assembly, nucleosome assembly	chromosome condensation, heterochromatin assembly, nucleosome assembly						Golgi apparatus		Golgi apparatus	actin cytoskeleton				Golgi apparatus, actin cytoskeleton, euchromatin, nuclear body, nucleosome, nucleus			nuclear body		euchromatin, nuclear body, nucleosome											structural constituent of chromatin
Protein LYRIC OS=Mus musculus OX=10090 GN=Mtdh PE=1 SV=1	Q80WJ7	Mtdh	64 kDa	0.284	0.162	0	0.221	0.162	0.221	Mus musculus	lipopolysaccharide-mediated signaling pathway, negative regulation of apoptotic process, negative regulation of transcription from RNA polymerase II promoter, positive regulation of I-kappaB kinase/NF-kappaB signaling, positive regulation of NF-kappaB transcription factor activity, positive regulation of angiogenesis, positive regulation of autophagy, positive regulation of protein kinase B signa…		lipopolysaccharide-mediated signaling pathway							bicellular tight junction, intercellular canaliculus	endoplasmic reticulum, endoplasmic reticulum membrane, perinuclear region of cytoplasm		endoplasmic reticulum membrane			endoplasmic reticulum, endoplasmic reticulum membrane, fibrillar center, nuclear body, nuclear membrane, nucleolus, nucleus	apical plasma membrane, endoplasmic reticulum membrane, nuclear membrane		fibrillar center, nuclear body, nuclear membrane, nucleolus	nuclear membrane	endoplasmic reticulum membrane, fibrillar center, nuclear body, nuclear membrane, nucleolus	apical plasma membrane
Nucleolar and coiled-body phosphoprotein 1 OS=Mus musculus OX=10090 GN=Nolc1 PE=1 SV=1	E9Q5C9	Nolc1	74 kDa	0	0.0906	0.0906	0.355	0.355	0.139	Mus musculus	positive regulation of cell proliferation, positive regulation of transcription, DNA-templated, regulation of protein import into nucleus, regulation of translation	nucleolus organization	box H/ACA snoRNA metabolic process, neural crest cell development, neural crest formation, nucleolus organization				box H/ACA snoRNA metabolic process				cytoplasm					Cajal body, box C/D snoRNP complex, box H/ACA snoRNP complex, fibrillar center, nucleolus, nucleoplasm, small nuclear ribonucleoprotein complex			Cajal body, box C/D snoRNP complex, box H/ACA snoRNP complex, fibrillar center, nucleolus, nucleoplasm, small nuclear ribonucleoprotein complex		Cajal body, box C/D snoRNP complex, box H/ACA snoRNP complex, fibrillar center, nucleolus, nucleoplasm, small nuclear ribonucleoprotein complex						protein kinase inhibitor activity
Cytoplasmic dynein 1 intermediate chain 2 OS=Mus musculus OX=10090 GN=Dync1i2 PE=1 SV=1	O88487	Dync1i2	68 kDa	0.0979	0.0979	0.387	0	0.0979	0.387	Mus musculus	negative regulation of neuron projection development		negative regulation of neuron projection development, transport along microtubule		transport along microtubule							cytoplasmic dynein complex, microtubule, outer dynein arm				cytoplasmic dynein complex, microtubule, outer dynein arm					cytoplasmic dynein complex, microtubule, outer dynein arm													transport along microtubule
Phosphoglycerate kinase 1 OS=Mus musculus OX=10090 GN=Pgk1 PE=1 SV=4	P09411	Pgk1	45 kDa	0.33	0.153	0.238	0.533	0	0.428	Mus musculus	negative regulation of angiogenesis		canonical glycolysis, cellular response to hypoxia, epithelial cell differentiation, glyceraldehyde-3-phosphate biosynthetic process, glycolytic process, phosphorylation				canonical glycolysis, gluconeogenesis, glyceraldehyde-3-phosphate biosynthetic process, glycolytic process, phosphorylation, plasminogen activation				cytosol				extracellular space		membrane raft									phosphoglycerate kinase activity, protein-disulfide reductase activity
Pyruvate kinase PKM OS=Mus musculus OX=10090 GN=Pkm PE=1 SV=4	P52480	Pkm	58 kDa	0.246	0.392	0.116	0.116	0	0.0566	Mus musculus	positive regulation of cytoplasmic translation, positive regulation of sprouting angiogenesis, positive regulation of transcription from RNA polymerase II promoter	protein homotetramerization, protein tetramerization	canonical glycolysis, cellular response to insulin stimulus, glycolytic process, programmed cell death, protein homotetramerization, protein tetramerization, pyruvate biosynthetic process	skeletal muscle tissue regeneration			canonical glycolysis, glucose metabolic process, glycolytic process, pyruvate biosynthetic process, pyruvate metabolic process				cytosol, mitochondrion, rough endoplasmic reticulum		rough endoplasmic reticulum			mitochondrion, nucleus, rough endoplasmic reticulum		mitochondrion	nucleus							histone kinase activity (H3-T11 specific), protein tyrosine kinase activity, pyruvate kinase activity
NAD-dependent malic enzyme, mitochondrial OS=Mus musculus OX=10090 GN=Me2 PE=1 SV=1	Q99KE1	Me2	66 kDa	0	0.157	0.625	0.0498	0.157	0.157	Mus musculus	regulation of NADP metabolic process		malate metabolic process, pyruvate metabolic process				malate metabolic process, pyruvate metabolic process				mitochondrial matrix, mitochondrion					mitochondrial matrix, mitochondrion		mitochondrial matrix, mitochondrion			mitochondrial matrix					malate dehydrogenase (decarboxylating) (NAD+) activity, malate dehydrogenase (decarboxylating) (NADP+) activity, oxaloacetate decarboxylase activity
Serine/threonine-protein phosphatase PP1-beta catalytic subunit OS=Mus musculus OX=10090 GN=Ppp1cb PE=1 SV=3	P62141	Ppp1cb	37 kDa	0.405	0	0.529	0.185	0.405	0.812	Mus musculus	circadian regulation of gene expression, entrainment of circadian clock by photoperiod, regulation of cell adhesion, regulation of circadian rhythm, regulation of glycogen biosynthetic process, regulation of glycogen catabolic process		cell division, glycogen metabolic process, protein dephosphorylation				glycogen metabolic process, protein dephosphorylation				cytosol, glycogen granule, protein phosphatase type 1 complex					chromosome, telomeric region, nucleolus, nucleoplasm, nucleus			nucleolus, nucleoplasm, nucleus		chromosome, telomeric region, nucleolus, nucleoplasm					myosin phosphatase activity, myosin-light-chain-phosphatase activity, protein serine/threonine phosphatase activity
Ubiquilin-1 OS=Mus musculus OX=10090 GN=Ubqln1 PE=1 SV=1	Q8R317	Ubqln1	62 kDa	0	0	0.229	0.229	0.229	0.294	Mus musculus	negative regulation of store-operated calcium channel activity, negative regulation of toll-like receptor 3 signaling pathway, positive regulation of ERAD pathway, positive regulation of protein ubiquitination, regulation of macroautophagy, regulation of oxidative stress-induced intrinsic apoptotic signaling pathway	autophagosome assembly, autophagosome maturation	ERAD pathway, aggrephagy, autophagosome assembly, autophagosome maturation, cellular response to hypoxia, ubiquitin-dependent protein catabolic process				ERAD pathway, aggrephagy, autophagosome assembly, autophagosome maturation, ubiquitin-dependent protein catabolic process				autophagosome, cytoplasmic vesicle, cytosol, endoplasmic reticulum, perinuclear region of cytoplasm		endoplasmic reticulum			autophagosome, cytoplasmic vesicle, endoplasmic reticulum, nucleoplasm	plasma membrane		nucleoplasm		nucleoplasm	plasma membrane
Fructose-bisphosphate aldolase C OS=Mus musculus OX=10090 GN=Aldoc PE=1 SV=4	P05063	Aldoc	39 kDa	0	0	0.494	0.174	0.619	0.174	Mus musculus			epithelial cell differentiation, fructose 1,6-bisphosphate metabolic process, glycolytic process				fructose 1,6-bisphosphate metabolic process, gluconeogenesis, glycolytic process				mitochondrion, postsynaptic cytosol					mitochondrion		mitochondrion						postsynaptic cytosol	postsynaptic cytosol	fructose-bisphosphate aldolase activity
Heat shock protein beta-1 OS=Mus musculus OX=10090 GN=Hspb1 PE=1 SV=3	P14602	Hspb1	23 kDa	2.88	4.08	0	0	0	0	Mus musculus	intracellular signal transduction, negative regulation of apoptotic process, negative regulation of apoptotic signaling pathway, negative regulation of cellular response to oxidative stress, negative regulation of oxidative stress-induced intrinsic apoptotic signaling pathway, negative regulation of protein kinase activity, negative regulation of regulatory T cell differentiation, positive regula…		anterograde axonal protein transport, chaperone-mediated protein folding, intracellular signal transduction, positive regulation of endothelial cell chemotaxis by VEGF-activated vascular endothelial growth factor receptor signaling pathway, positive regulation of neuron projection development, protein refolding, response to virus		anterograde axonal protein transport						I band, M band, Z disc, axon cytoplasm, cardiac myofibril, contractile fiber	spindle				I band, M band, Z disc, cardiac myofibril, nucleus, spindle	cornified envelope, plasma membrane, postsynaptic density membrane		nucleus		I band, M band, Z disc, postsynaptic density membrane, spindle	cornified envelope, plasma membrane, postsynaptic density membrane		postsynaptic density membrane	postsynaptic density membrane		protein kinase C inhibitor activity							anterograde axonal protein transport
Splicing factor U2AF 65 kDa subunit OS=Mus musculus OX=10090 GN=U2af2 PE=1 SV=3	P26369	U2af2	54 kDa	0.126	0.269	0.126	0.195	0.346	0.195	Mus musculus	negative regulation of mRNA splicing, via spliceosome, negative regulation of protein ubiquitination, positive regulation of RNA splicing	spliceosomal complex assembly	mRNA splicing, via spliceosome, spliceosomal complex assembly				mRNA splicing, via spliceosome, spliceosomal complex assembly									U2-type prespliceosome, U2AF, commitment complex, nuclear speck, nucleus			U2-type prespliceosome, U2AF, commitment complex, nuclear speck		U2-type prespliceosome, U2AF, commitment complex, nuclear speck
Lysosomal acid glucosylceramidase OS=Mus musculus OX=10090 GN=Gba1 PE=1 SV=1	P17439	Gba1	58 kDa	0.248	0.117	0.318	0.0568	0.248	0.117	Mus musculus	establishment of skin barrier, homeostasis of number of cells, lipid storage, negative regulation of interleukin-6 production, negative regulation of neuron apoptotic process, negative regulation of protein complex assembly, negative regulation of protein metabolic process, positive regulation of mitophagy in response to mitochondrial depolarization, positive regulation of neuronal action potenti…	autophagosome organization, lysosome organization, macromitophagy, mitochondrion organization	T cell differentiation in thymus, autophagosome organization, autophagy, cell maturation, cellular response to starvation, cellular response to tumor necrosis factor, ceramide biosynthetic process, glucosylceramide catabolic process, glucosylceramide metabolic process, lipid glycosylation, lymphocyte migration, lysosome organization, macromitophagy, microglia differentiation, microglial cell prol…		lipid storage, lymphocyte migration	lymphocyte migration	autophagosome organization, beta-glucoside catabolic process, ceramide biosynthetic process, cholesterol metabolic process, glucosylceramide catabolic process, lipid glycosylation, macromitophagy, proteasome-mediated ubiquitin-dependent protein catabolic process, respiratory electron transport chain, sphingosine biosynthetic process		Golgi apparatus, trans-Golgi network		Golgi apparatus, endoplasmic reticulum, lysosomal lumen, lysosomal membrane, lysosome, trans-Golgi network		endoplasmic reticulum		extracellular space	Golgi apparatus, endoplasmic reticulum, lysosomal lumen, lysosomal membrane, lysosome, trans-Golgi network	lysosomal membrane			lysosomal membrane	lysosomal lumen, lysosomal membrane, trans-Golgi network					galactosylceramidase activity, glucosylceramidase activity, glucosyltransferase activity, steryl-beta-glucosidase activity
Protein DEK OS=Mus musculus OX=10090 GN=Dek PE=1 SV=1	Q7TNV0	Dek	43 kDa	0.0761	0.158	0.443	0.443	0.246	0.158	Mus musculus	positive regulation of transcription from RNA polymerase I promoter, positive regulation of transcription from RNA polymerase II promoter, positive regulation of transcription from RNA polymerase III promoter, regulation of double-strand break repair, regulation of double-strand break repair via nonhomologous end joining	chromatin remodeling	chromatin remodeling								contractile fiber					contractile fiber, nucleolus, nucleoplasm, nucleus			nucleolus, nucleoplasm, nucleus		nucleolus, nucleoplasm
RWD domain-containing protein 1 OS=Mus musculus OX=10090 GN=Rwdd1 PE=1 SV=1	Q9CQK7	Rwdd1	28 kDa	0.253	0.253	0.571	0.403	1.2	0.253	Mus musculus	androgen receptor signaling pathway, positive regulation of androgen receptor activity		androgen receptor signaling pathway, cellular response to oxidative stress, cellular response to testosterone stimulus, cytoplasmic translation				cytoplasmic translation				cytoplasm
Coiled-coil domain-containing protein 6 OS=Mus musculus OX=10090 GN=Ccdc6 PE=1 SV=1	D3YZP9	Ccdc6	53 kDa	0.128	0	0.35	0.197	0.35	0.272	Mus musculus											cytosol	cytoskeleton				cytoskeleton
Glutathione synthetase OS=Mus musculus OX=10090 GN=Gss PE=1 SV=1	P51855	Gss	52 kDa	0.356	0.201	0	0.13	0.276	0.276	Mus musculus			glutathione biosynthetic process				glutathione biosynthetic process				cytosol															glutathione synthase activity
Septin-2 OS=Mus musculus OX=10090 GN=Septin2 PE=1 SV=2	P42208	Septin2	42 kDa	0.58	0	0.464	0.165	0.165	0.357	Mus musculus	regulation of L-glutamate transport, regulation of exocytosis, regulation of protein localization, smoothened signaling pathway	cilium assembly, neuron projection development, protein polymerization	cilium assembly, cytoskeleton-dependent cytokinesis, neuron projection development, protein polymerization, smoothened signaling pathway		protein localization						actomyosin contractile ring, cell cortex, exocyst, perinuclear region of cytoplasm, septin complex, septin ring, synaptic vesicle	actin cytoskeleton, actomyosin contractile ring, microtubule cytoskeleton, septin complex, septin ring, spindle microtubule				actin cytoskeleton, actomyosin contractile ring, kinetochore, microtubule cytoskeleton, septin complex, septin ring, spindle microtubule, synaptic vesicle	ciliary membrane, plasma membrane			ciliary membrane	actomyosin contractile ring, ciliary membrane, ciliary transition zone, kinetochore, septin complex, septin ring, spindle microtubule	ciliary membrane, plasma membrane		synapse, synaptic vesicle	synaptic vesicle	GTPase activity	enzyme regulator activity
MARCKS-related protein OS=Mus musculus OX=10090 GN=Marcksl1 PE=1 SV=2	P28667	Marcksl1	20 kDa	0	0.166	1.15	0.846	0.846	1.15	Mus musculus	positive regulation of cell proliferation, regulation of presynaptic cytosolic calcium ion concentration	actin filament organization	actin filament organization, regulation of presynaptic cytosolic calcium ion concentration								presynaptic cytosol, synaptic vesicle	cytoskeleton				cytoskeleton, synaptic vesicle	plasma membrane, presynaptic membrane					presynaptic membrane		presynaptic cytosol, presynaptic membrane, synaptic vesicle	presynaptic cytosol, presynaptic membrane, synaptic vesicle
CAP-Gly domain-containing linker protein 2 OS=Mus musculus OX=10090 GN=Clip2 PE=1 SV=2	Q9Z0H8	Clip2	116 kDa	0.0281	0.0281	0.181	0	0	0.283	Mus musculus		cytoplasmic microtubule organization	cytoplasmic microtubule organization								cell cortex, cytoplasmic microtubule, lamellar body	cytoplasmic microtubule, dendritic microtubule, microtubule cytoskeleton, microtubule plus-end				cytoplasmic microtubule, dendritic microtubule, lamellar body, microtubule cytoskeleton, microtubule plus-end, nucleus			nucleus		cytoplasmic microtubule, dendritic microtubule, microtubule plus-end
Protein phosphatase 1 regulatory subunit 7 OS=Mus musculus OX=10090 GN=Ppp1r7 PE=1 SV=2	Q3UM45	Ppp1r7	41 kDa	0.467	0	0.467	0	0.259	0.71	Mus musculus	positive regulation of protein dephosphorylation		chromosome segregation													chromosome, nucleus			nucleus
Ubiquitin carboxyl-terminal hydrolase 5 OS=Mus musculus OX=10090 GN=Usp5 PE=1 SV=1	P56399	Usp5	96 kDa	0	0	0.445	0.0692	0	0.222	Mus musculus	negative regulation of protein ubiquitination involved in ubiquitin-dependent protein catabolic process, positive regulation of proteasomal ubiquitin-dependent protein catabolic process		protein deubiquitination				protein deubiquitination				cytosol					nucleus			nucleus					presynapse	presynapse	thiol-dependent ubiquitin-specific protease activity
Laminin subunit alpha-1 OS=Mus musculus OX=10090 GN=Lama1 PE=1 SV=2	P19137	Lama1	338 kDa	0.132	0	0.0691	0	0	0	Mus musculus	cell surface receptor signaling pathway, positive regulation of cell adhesion, positive regulation of integrin-mediated signaling pathway, positive regulation of muscle cell differentiation, regulation of cell migration, regulation of embryonic development	axon guidance, neuron projection development	axon guidance, cell surface receptor signaling pathway, establishment of epithelial cell apical/basal polarity, neuron projection development, protein phosphorylation			axon guidance	protein phosphorylation			cell-cell junction					basement membrane, extracellular matrix, extracellular space, laminin-1 complex, laminin-3 complex		membrane															extracellular matrix structural constituent
Troponin T, fast skeletal muscle OS=Mus musculus OX=10090 GN=Tnnt3 PE=1 SV=3	Q9QZ47	Tnnt3	32 kDa	6.79	0	0	0	0	0	Mus musculus	regulation of striated muscle contraction	sarcomere organization	sarcomere organization								troponin complex	troponin complex				troponin complex					troponin complex
Glutaredoxin-3 OS=Mus musculus OX=10090 GN=Glrx3 PE=1 SV=1	Q9CQM9	Glrx3	38 kDa	0.182	0.286	0.286	0.286	0.398	0.653	Mus musculus	cellular iron ion homeostasis, negative regulation of cardiac muscle hypertrophy, regulation of the force of heart contraction	[2Fe-2S] cluster assembly	[2Fe-2S] cluster assembly, cellular iron ion homeostasis				[2Fe-2S] cluster assembly, protein maturation by iron-sulfur cluster transfer				Z disc, cell cortex, cytosol					Z disc, nucleus			nucleus		Z disc
Sodium/potassium-transporting ATPase subunit alpha-1 OS=Mus musculus OX=10090 GN=Atp1a1 PE=1 SV=1	Q8VDN2	Atp1a1	113 kDa	0.0288	0.12	0.089	0.22	0.0288	0.0585	Mus musculus	cellular potassium ion homeostasis, cellular sodium ion homeostasis, membrane hyperpolarization, membrane repolarization, negative regulation of glucocorticoid biosynthetic process, negative regulation of heart contraction, osmosensory signaling pathway, positive regulation of heart contraction, positive regulation of striated muscle contraction, regulation of blood pressure, regulation of cardia…		cellular potassium ion homeostasis, cellular response to mechanical stimulus, cellular response to steroid hormone stimulus, cellular sodium ion homeostasis, osmosensory signaling pathway, potassium ion import across plasma membrane		establishment or maintenance of transmembrane electrochemical gradient, hydrogen ion transmembrane transport, membrane repolarization, potassium ion import across plasma membrane, sodium ion export from cell, sodium ion transport, transmembrane transport				Golgi apparatus	intercalated disc	Golgi apparatus, endoplasmic reticulum, endosome, melanosome		endoplasmic reticulum	endosome		Golgi apparatus, endoplasmic reticulum, endosome, melanosome	T-tubule, apical plasma membrane, basolateral plasma membrane, caveola, lateral plasma membrane, organelle membrane, plasma membrane, sarcolemma, sodium:potassium-exchanging ATPase complex			organelle membrane	organelle membrane	T-tubule, apical plasma membrane, basolateral plasma membrane, caveola, lateral plasma membrane, sarcolemma, sodium:potassium-exchanging ATPase complex		postsynaptic density	postsynaptic density	ATPase activity, phosphatase activity, potassium-transporting ATPase activity, sodium:potassium-exchanging ATPase activity								establishment or maintenance of transmembrane electrochemical gradient, hydrogen ion transmembrane transport, membrane repolarization, potassium ion import across plasma membrane, sodium ion export from cell, sodium ion transport, transmembrane transport	potassium-transporting ATPase activity, sodium:potassium-exchanging ATPase activity
UBX domain-containing protein 1 OS=Mus musculus OX=10090 GN=Ubxn1 PE=1 SV=1	Q922Y1	Ubxn1	34 kDa	0.207	0.0985	0.456	0.456	0.326	0.6	Mus musculus	negative regulation of ERAD pathway, negative regulation of proteasomal ubiquitin-dependent protein catabolic process, negative regulation of protein K48-linked deubiquitination, negative regulation of protein ubiquitination										VCP-NPL4-UFD1 AAA ATPase complex, cytosol		VCP-NPL4-UFD1 AAA ATPase complex			VCP-NPL4-UFD1 AAA ATPase complex, nucleoplasm, nucleus	VCP-NPL4-UFD1 AAA ATPase complex		nucleoplasm, nucleus		VCP-NPL4-UFD1 AAA ATPase complex, nucleoplasm
Integrin alpha-3 OS=Mus musculus OX=10090 GN=Itga3 PE=1 SV=1	Q62470	Itga3	117 kDa	0.0566	0.116	0.0279	0.0279	0.0279	0.116	Mus musculus	Rho protein signal transduction, integrin-mediated signaling pathway, negative regulation of Rho protein signal transduction, negative regulation of cell projection organization, positive regulation of cell-substrate adhesion, positive regulation of epithelial cell migration, positive regulation of gene expression, positive regulation of neuron projection development, positive regulation of prote…	dendritic spine maintenance, synaptic membrane adhesion	Rho protein signal transduction, dendritic spine maintenance, integrin-mediated signaling pathway, leukocyte migration, mesodermal cell differentiation, neuron migration, positive regulation of neuron projection development, synaptic membrane adhesion		leukocyte migration, neuron migration	leukocyte migration, neuron migration				anchoring junction	perinuclear region of cytoplasm						basolateral plasma membrane, external side of plasma membrane, filopodium membrane, integrin alpha3-beta1 complex, plasma membrane, postsynaptic membrane, presynaptic active zone membrane					basolateral plasma membrane, external side of plasma membrane, filopodium membrane, integrin alpha3-beta1 complex, plasma membrane, postsynaptic membrane, presynaptic active zone membrane		excitatory synapse, glutamatergic synapse, neuromuscular junction, postsynaptic membrane, presynaptic active zone membrane, synapse	postsynaptic membrane, presynaptic active zone membrane, synaptic membrane
Heterogeneous nuclear ribonucleoprotein D0 OS=Mus musculus OX=10090 GN=Hnrnpd PE=1 SV=2	Q60668	Hnrnpd	38 kDa	0.281	0.179	0.935	0.281	0.281	0.179	Mus musculus	3'-UTR-mediated mRNA destabilization, CRD-mediated mRNA stabilization, circadian regulation of translation, mRNA stabilization, negative regulation of gene expression, negative regulation of nuclear-transcribed mRNA catabolic process, deadenylation-dependent decay, positive regulation of cytoplasmic translation, positive regulation of gene expression, positive regulation of telomerase RNA reverse…		cellular response to amino acid stimulus, cellular response to estradiol stimulus, cellular response to nitric oxide, cellular response to putrescine, hepatocyte dedifferentiation, mRNA transcription from RNA polymerase II promoter				mRNA transcription from RNA polymerase II promoter				cytosol					chromatin, nucleoplasm			nucleoplasm		chromatin, nucleoplasm			glutamatergic synapse, postsynaptic density	postsynaptic density
Microfibrillar-associated protein 1A OS=Mus musculus OX=10090 GN=Mfap1a PE=1 SV=1	C0HKD8 (+1)	Mfap1a	52 kDa	0	0.13	0.444	0.13	0.13	0.277	Mus musculus			mRNA splicing, via spliceosome				mRNA splicing, via spliceosome									U2-type precatalytic spliceosome, nucleus			U2-type precatalytic spliceosome, nucleus		U2-type precatalytic spliceosome, U2-type spliceosomal complex
Fibrillin-1 OS=Mus musculus OX=10090 GN=Fbn1 PE=1 SV=2	Q61554	Fbn1	312 kDa	0.156	0.075	0	0	0	0	Mus musculus	negative regulation of osteoclast development, negative regulation of osteoclast differentiation, sequestering of BMP in extracellular matrix, sequestering of TGFbeta in extracellular matrix		cellular response to insulin-like growth factor stimulus, cellular response to transforming growth factor beta stimulus		sequestering of BMP in extracellular matrix, sequestering of TGFbeta in extracellular matrix		gene expression								basement membrane, extracellular matrix, extracellular region, extracellular space, microfibril																	extracellular matrix structural constituent
Protein PBDC1 OS=Mus musculus OX=10090 GN=Pbdc1 PE=1 SV=1	Q9D0B6	Pbdc1	22 kDa	0.751	0.751	0.751	0.522	0.522	0.522	Mus musculus
Trans-Golgi network integral membrane protein 1 OS=Mus musculus OX=10090 GN=Tgoln1 PE=1 SV=1	Q62313	Tgoln1	38 kDa	0.285	0.396	0.182	0.285	0.182	0.65	Mus musculus									trans-Golgi network, trans-Golgi network transport vesicle		Golgi apparatus, endosome, trans-Golgi network, trans-Golgi network transport vesicle			endosome		Golgi apparatus, endosome, trans-Golgi network, trans-Golgi network transport vesicle	plasma membrane				trans-Golgi network, trans-Golgi network transport vesicle	plasma membrane														Retrograde transport at the Trans-Golgi-Network (Mus musculus)	Clathrin-mediated endocytosis (Mus musculus)
Peroxiredoxin-6 OS=Mus musculus OX=10090 GN=Prdx6 PE=1 SV=3	O08709	Prdx6	25 kDa	0.457	0.134	0.457	0.457	0.134	0.285	Mus musculus	cell redox homeostasis	bleb assembly	bleb assembly, cell redox homeostasis, hydrogen peroxide catabolic process				hydrogen peroxide catabolic process, lipid catabolic process				cytosol, lysosome, mitochondrion					lysosome, mitochondrion		mitochondrion								1-acylglycerophosphocholine O-acyltransferase activity, glutathione peroxidase activity, peroxiredoxin activity, phospholipase A2 activity
Protein phosphatase 1 regulatory subunit 14B OS=Mus musculus OX=10090 GN=Ppp1r14b PE=1 SV=2	Q62084	Ppp1r14b	16 kDa	0.211	0.467	1.15	1.15	1.15	1.61	Mus musculus											cytoplasm																phosphatase inhibitor activity, protein phosphatase regulator activity, protein serine/threonine phosphatase inhibitor activity
Diablo IAP-binding mitochondrial protein OS=Mus musculus OX=10090 GN=Diablo PE=1 SV=2	Q9JIQ3	Diablo	27 kDa	0.795	0	0.264	0.264	0.597	0.264	Mus musculus	activation of cysteine-type endopeptidase activity involved in apoptotic process, intrinsic apoptotic signaling pathway, intrinsic apoptotic signaling pathway in response to oxidative stress, positive regulation of apoptotic process		intrinsic apoptotic signaling pathway, intrinsic apoptotic signaling pathway in response to oxidative stress, neuron apoptotic process								cytosol, mitochondrial intermembrane space, mitochondrion					mitochondrial intermembrane space, mitochondrion	CD40 receptor complex, cytoplasmic side of plasma membrane	mitochondrial intermembrane space, mitochondrion			mitochondrial intermembrane space	CD40 receptor complex, cytoplasmic side of plasma membrane
Scaffold attachment factor B1 OS=Mus musculus OX=10090 GN=Safb PE=1 SV=2	D3YXK2	Safb	105 kDa	0.063	0.063	0.165	0.096	0.13	0	Mus musculus	hormone metabolic process, intracellular estrogen receptor signaling pathway, positive regulation of transcription from RNA polymerase II promoter, regulation of growth, regulation of mRNA processing, regulation of transcription from RNA polymerase II promoter		intracellular estrogen receptor signaling pathway				hormone metabolic process									nucleus			nucleus
Protein LZIC OS=Mus musculus OX=10090 GN=Lzic PE=1 SV=1	Q8K3C3	Lzic	22 kDa	0.541	0	0.334	0.541	0.541	0.541	Mus musculus
Keratin, type I cytoskeletal 10 OS=Mus musculus OX=10090 GN=Krt10 PE=1 SV=3	P02535	Krt10	58 kDa	0.117	0.0567	0.318	0	0.247	0.0567	Mus musculus	positive regulation of epidermis development	intermediate filament organization, protein heterotetramerization	cellular response to calcium ion, intermediate filament organization, keratinocyte development, keratinocyte differentiation, protein heterotetramerization, stem cell differentiation								cytoplasm	cytoskeleton, keratin filament			extracellular region	cytoskeleton, keratin filament	cornified envelope				keratin filament	cornified envelope										structural constituent of epidermis
Ectonucleotide pyrophosphatase/phosphodiesterase family member 5 OS=Mus musculus OX=10090 GN=Enpp5 PE=1 SV=3	Q9EQG7	Enpp5	54 kDa	0.192	0	0.264	0.124	0.506	0.192	Mus musculus			cell communication, nucleotide catabolic process				nucleotide catabolic process								extracellular region		plasma membrane					plasma membrane				NAD+ diphosphatase activity, nucleotide diphosphatase activity
THO complex subunit 4 OS=Mus musculus OX=10090 GN=Alyref PE=1 SV=3	O08583	Alyref	27 kDa	0	0.591	1.01	0.261	0.786	0.123	Mus musculus			RNA splicing, mRNA processing		mRNA export from nucleus		RNA splicing, mRNA export from nucleus, mRNA processing				cytoplasm					nuclear speck, nucleus, spliceosomal complex			nuclear speck, nucleus, spliceosomal complex		nuclear speck, spliceosomal complex													mRNA export from nucleus
Serine/arginine-rich splicing factor 3 OS=Mus musculus OX=10090 GN=Srsf3 PE=1 SV=1	P84104	Srsf3	19 kDa	0.377	2.07	0.377	0.377	0.616	0	Mus musculus	insulin receptor signaling pathway, primary miRNA processing, regulation of mRNA splicing, via spliceosome		RNA splicing, cellular response to leukemia inhibitory factor, insulin receptor signaling pathway, mRNA splicing, via spliceosome, primary miRNA processing		mRNA export from nucleus		RNA splicing, mRNA export from nucleus, mRNA splicing, via spliceosome, primary miRNA processing				cytoplasm					nuclear speck			nuclear speck		nuclear speck													mRNA export from nucleus
Nucleobindin-1 OS=Mus musculus OX=10090 GN=Nucb1 PE=1 SV=2	Q02819	Nucb1	53 kDa	0.347	0.0614	0.196	0.347	0	0	Mus musculus	regulation of protein targeting, small GTPase mediated signal transduction		small GTPase mediated signal transduction						Golgi cisterna membrane, Golgi-associated vesicle, extrinsic component of Golgi membrane, lumenal side of Golgi membrane, trans-Golgi network		Golgi cisterna membrane, Golgi-associated vesicle, early endosome, endoplasmic reticulum-Golgi intermediate compartment, extrinsic component of Golgi membrane, lumenal side of Golgi membrane, trans-Golgi network			early endosome	extracellular region, extracellular space	Golgi cisterna membrane, Golgi-associated vesicle, early endosome, endoplasmic reticulum-Golgi intermediate compartment, extrinsic component of Golgi membrane, lumenal side of Golgi membrane, trans-Golgi network	Golgi cisterna membrane, extrinsic component of Golgi membrane, lumenal side of Golgi membrane			Golgi cisterna membrane, extrinsic component of Golgi membrane, lumenal side of Golgi membrane	Golgi cisterna membrane, Golgi-associated vesicle, extrinsic component of Golgi membrane, lumenal side of Golgi membrane, trans-Golgi network
Stress-induced-phosphoprotein 1 OS=Mus musculus OX=10090 GN=Stip1 PE=1 SV=1	Q60864	Stip1	63 kDa	0	0	0.0524	0.358	0.165	0.226	Mus musculus			cellular response to interleukin-7								cytosol					nucleus			nucleus
Ceruloplasmin OS=Mus musculus OX=10090 GN=Cp PE=1 SV=2	Q61147	Cp	121 kDa	0.528	0.0828	0	0	0.0269	0	Mus musculus	cellular copper ion homeostasis, cellular iron ion homeostasis		cellular copper ion homeostasis, cellular iron ion homeostasis		iron ion transport										extracellular space		plasma membrane					plasma membrane				ferroxidase activity, glutathione peroxidase activity, phospholipid-hydroperoxide glutathione peroxidase activity								iron ion transport
Xaa-Pro aminopeptidase 1 OS=Mus musculus OX=10090 GN=Xpnpep1 PE=1 SV=1	Q6P1B1	Xpnpep1	70 kDa	0.148	0	0.258	0	0	0.444	Mus musculus	negative regulation of programmed cell death		bradykinin catabolic process				bradykinin catabolic process, proteolysis				cytosol															aminopeptidase activity, metalloaminopeptidase activity
Lamin-B2 OS=Mus musculus OX=10090 GN=Lmnb2 PE=1 SV=2	P21619	Lmnb2	67 kDa	0.268	0	0	0	0.268	0.268	Mus musculus		heterochromatin assembly, nuclear envelope organization, protein localization to nuclear envelope	heterochromatin assembly, nuclear envelope organization, protein localization to nuclear envelope		nuclear migration, nuclear pore localization, protein localization to nuclear envelope							lamin filament				lamin filament, nuclear envelope, nuclear lamina, nuclear periphery, nucleus			lamin filament, nuclear envelope, nuclear lamina, nuclear periphery		lamin filament, nuclear envelope, nuclear lamina, nuclear periphery											structural constituent of cytoskeleton
Collagen alpha-1(I) chain OS=Mus musculus OX=10090 GN=Col1a1 PE=1 SV=4	P11087	Col1a1	138 kDa	0	0.521	0	0	0	0	Mus musculus	cellular response to glucose stimulus, collagen-activated tyrosine kinase receptor signaling pathway, negative regulation of cell-substrate adhesion, positive regulation of canonical Wnt signaling pathway, positive regulation of cell migration, positive regulation of epithelial to mesenchymal transition, positive regulation of transcription, DNA-templated	collagen fibril organization	cellular response to amino acid stimulus, cellular response to epidermal growth factor stimulus, cellular response to fibroblast growth factor stimulus, cellular response to fluoride, cellular response to glucose stimulus, cellular response to mechanical stimulus, cellular response to retinoic acid, cellular response to transforming growth factor beta stimulus, cellular response to tumor necrosis…		protein localization to nucleus, protein transport		collagen biosynthetic process				cytoplasm, secretory granule				collagen type I trimer, extracellular matrix, extracellular region, extracellular space	secretory granule																extracellular matrix structural constituent, extracellular matrix structural constituent conferring tensile strength		protein transport
Protein archease OS=Mus musculus OX=10090 GN=Zbtb8os PE=1 SV=2	Q505B7	Zbtb8os	20 kDa	0.169	0.169	0.368	0	0.6	0.871	Mus musculus			tRNA splicing, via endonucleolytic cleavage and ligation				tRNA splicing, via endonucleolytic cleavage and ligation
Small ribosomal subunit protein uS2 OS=Mus musculus OX=10090 GN=Rpsa PE=1 SV=4	P14206	Rpsa	33 kDa	0.333	0.211	0.777	0.211	0.101	0.467	Mus musculus		ribosomal small subunit assembly	cytoplasmic translation, ribosomal small subunit assembly				cytoplasmic translation				cytosol, cytosolic small ribosomal subunit, ribosome, small ribosomal subunit				basement membrane	cytosolic small ribosomal subunit, nucleus, ribosome, small ribosomal subunit	plasma membrane		nucleus		cytosolic small ribosomal subunit	plasma membrane	cytosolic small ribosomal subunit	glutamatergic synapse, postsynapse	postsynapse				laminin receptor activity			structural constituent of ribosome
Nuclear pore glycoprotein p62 OS=Mus musculus OX=10090 GN=Nup62 PE=1 SV=2	Q63850	Nup62	53 kDa	0	0.127	0.349	0.52	0.0617	0.197	Mus musculus	cell surface receptor signaling pathway, negative regulation of MAP kinase activity, negative regulation of Ras protein signal transduction, negative regulation of apoptotic process, negative regulation of cell proliferation, negative regulation of epidermal growth factor receptor signaling pathway, negative regulation of programmed cell death, positive regulation of I-kappaB kinase/NF-kappaB sig…	centriole assembly, mitotic centrosome separation, mitotic metaphase plate congression	cell migration, cell surface receptor signaling pathway, cellular senescence, centriole assembly, mitotic centrosome separation, mitotic metaphase plate congression		RNA export from nucleus, cell migration, mRNA transport, mitotic metaphase plate congression, nucleocytoplasmic transport, protein import into nucleus	cell migration					cytoplasm	centrosome, mitotic spindle, spindle pole				centrosome, mitotic spindle, nuclear envelope, nuclear membrane, nuclear pore, nuclear pore central transport channel, nucleoplasm, spindle pole	annulate lamellae, nuclear membrane		nuclear envelope, nuclear membrane, nuclear pore, nuclear pore central transport channel, nucleoplasm	nuclear membrane	centrosome, mitotic spindle, nuclear envelope, nuclear membrane, nuclear pore, nuclear pore central transport channel, nucleoplasm, spindle pole											receptor signaling complex scaffold activity, structural constituent of nuclear pore		RNA export from nucleus, mRNA transport, nucleocytoplasmic transport, protein import into nucleus
Inosine-5'-monophosphate dehydrogenase 2 OS=Mus musculus OX=10090 GN=Impdh2 PE=1 SV=2	P24547	Impdh2	56 kDa	0	0.256	0.256	0.408	0.256	0	Mus musculus			'de novo' XMP biosynthetic process, GMP biosynthetic process, GMP salvage, GTP biosynthetic process, cellular response to interleukin-4, lymphocyte proliferation				'de novo' XMP biosynthetic process, GMP biosynthetic process, GMP salvage, GTP biosynthetic process				cytosol					nucleus			nucleus							IMP dehydrogenase activity
Hepatoma-derived growth factor-related protein 3 OS=Mus musculus OX=10090 GN=Hdgfl3 PE=1 SV=2	Q9JMG7	Hdgfl3	22 kDa	0	0	1	0	1.3	1.64	Mus musculus	negative regulation of microtubule depolymerization	chromatin remodeling, microtubule polymerization, neuron projection development	chromatin remodeling, microtubule polymerization, neuron projection development								cytosol					nucleoplasm, nucleus			nucleoplasm, nucleus		nucleoplasm
Myc box-dependent-interacting protein 1 OS=Mus musculus OX=10090 GN=Bin1 PE=1 SV=1	O08539	Bin1	64 kDa	1.21	0	0	0	0	0	Mus musculus	negative regulation of aspartic-type endopeptidase activity involved in amyloid precursor protein catabolic process, negative regulation of beta-amyloid formation, negative regulation of calcium ion transmembrane transport via high voltage-gated calcium channel, negative regulation of potassium ion transmembrane transport, negative regulation of transcription from RNA polymerase II promoter, nega…	T-tubule organization, lipid tube assembly, nucleus organization, positive regulation of actin filament polymerization	T-tubule organization, lipid tube assembly, muscle cell differentiation, nucleus organization, positive regulation of actin filament polymerization, positive regulation of astrocyte differentiation, regulation of neuron differentiation		endosome to lysosome transport, nucleus localization, synaptic vesicle endocytosis		negative regulation of aspartic-type endopeptidase activity involved in amyloid precursor protein catabolic process				I band, Z disc, cytosol, endosome, extrinsic component of synaptic vesicle membrane, synaptic vesicle	microtubule		endosome		I band, RNA polymerase II transcription repressor complex, Z disc, endosome, extrinsic component of synaptic vesicle membrane, microtubule, nuclear envelope, nucleus, synaptic vesicle	T-tubule, extrinsic component of synaptic vesicle membrane, plasma membrane		RNA polymerase II transcription repressor complex, nuclear envelope, nucleus	extrinsic component of synaptic vesicle membrane	I band, RNA polymerase II transcription repressor complex, Z disc, extrinsic component of synaptic vesicle membrane, microtubule, nuclear envelope	T-tubule, plasma membrane		axon terminus, extrinsic component of synaptic vesicle membrane, glutamatergic synapse, postsynapse, synapse, synaptic vesicle	axon terminus, extrinsic component of synaptic vesicle membrane, postsynapse, synaptic vesicle		aspartic-type endopeptidase inhibitor activity							endosome to lysosome transport, synaptic vesicle endocytosis			Clathrin-mediated endocytosis (Mus musculus)
Swi5-dependent recombination DNA repair protein 1 homolog OS=Mus musculus OX=10090 GN=Sfr1 PE=1 SV=2	Q8BP27	Sfr1	35 kDa	0.0938	0.196	0.196	0.309	0.431	0.431	Mus musculus	positive regulation of transcription, DNA-templated		double-strand break repair via homologous recombination				double-strand break repair via homologous recombination									Swi5-Sfr1 complex, nucleus			Swi5-Sfr1 complex, nucleus		Swi5-Sfr1 complex
LIM and SH3 domain protein 1 OS=Mus musculus OX=10090 GN=Lasp1 PE=1 SV=1	Q61792	Lasp1	30 kDa	0.233	0.369	0.233	0	0.369	0.233	Mus musculus					ion transport					focal adhesion	cortical actin cytoskeleton	cortical actin cytoskeleton				cortical actin cytoskeleton					cortical actin cytoskeleton			postsynapse	postsynapse									ion transport	ion transmembrane transporter activity
Myb-binding protein 1A OS=Mus musculus OX=10090 GN=Mybbp1a PE=1 SV=2	Q7TPV4	Mybbp1a	152 kDa	0	0.135	0.0656	0.0656	0.0883	0.0432	Mus musculus	circadian regulation of gene expression, intrinsic apoptotic signaling pathway by p53 class mediator, negative regulation of transcription, DNA-templated, positive regulation of anoikis, positive regulation of transcription from RNA polymerase I promoter, positive regulation of transcription from RNA polymerase II promoter, positive regulation of transcription from RNA polymerase III promoter, re…	chromatin remodeling	cellular response to glucose starvation, chromatin remodeling, intrinsic apoptotic signaling pathway by p53 class mediator, respiratory electron transport chain				respiratory electron transport chain				cytoplasm					nucleolus, nucleus			nucleolus, nucleus		nucleolus
Alpha-2-macroglobulin-P OS=Mus musculus OX=10090 GN=A2m PE=2 SV=2	Q6GQT1	A2m	164 kDa	0.0815	0.0605	0.0399	0.0399	0	0.0605	Mus musculus	negative regulation of complement activation, lectin pathway		stem cell differentiation												extracellular space												peptidase inhibitor activity, serine-type endopeptidase inhibitor activity
Leucine-rich repeat flightless-interacting protein 2 OS=Mus musculus OX=10090 GN=Lrrfip2 PE=1 SV=1	Q91WK0	Lrrfip2	47 kDa	0.0698	0	0.0698	0.0698	0.144	0.603	Mus musculus	MyD88-dependent toll-like receptor 4 signaling pathway, MyD88-independent toll-like receptor signaling pathway, Wnt signaling pathway, positive regulation of tumor necrosis factor production, regulation of transcription, DNA-templated		MyD88-dependent toll-like receptor 4 signaling pathway, MyD88-independent toll-like receptor signaling pathway, Wnt signaling pathway
Golgi integral membrane protein 4 OS=Mus musculus OX=10090 GN=Golim4 PE=1 SV=1	Q8BXA1	Golim4	77 kDa	0.133	0.517	0.087	0	0	0.087	Mus musculus									Golgi cisterna membrane, Golgi membrane		Golgi apparatus, Golgi cisterna membrane, endosome membrane			endosome membrane		Golgi apparatus, Golgi cisterna membrane, endosome membrane	Golgi cisterna membrane, endosome membrane			Golgi cisterna membrane, Golgi membrane, endosome membrane	Golgi cisterna membrane, Golgi membrane, endosome membrane
Sialate O-acetylesterase OS=Mus musculus OX=10090 GN=Siae PE=1 SV=3	P70665	Siae	61 kDa	0.111	0	0.444	0.111	0.37	0	Mus musculus	regulation of immune system process						carbohydrate metabolic process				lysosome					lysosome										sialate O-acetylesterase activity
Endoplasmin OS=Mus musculus OX=10090 GN=Hsp90b1 PE=1 SV=2	P08113	Hsp90b1	92 kDa	0.0718	0.0718	0	0	0.189	0.275	Mus musculus	insulin processing, negative regulation of apoptotic process	actin rod assembly	actin rod assembly, cellular response to ATP, insulin processing, protein folding, retrograde protein transport, ER to cytosol		retrograde protein transport, ER to cytosol		ERAD pathway, insulin processing, retrograde protein transport, ER to cytosol				cytosol, endoplasmic reticulum chaperone complex, endoplasmic reticulum lumen, endoplasmic reticulum membrane, melanosome, perinuclear region of cytoplasm, sarcoplasmic reticulum lumen, smooth endoplasmic reticulum		endoplasmic reticulum chaperone complex, endoplasmic reticulum lumen, endoplasmic reticulum membrane, sarcoplasmic reticulum lumen, smooth endoplasmic reticulum		extracellular region	endoplasmic reticulum chaperone complex, endoplasmic reticulum membrane, melanosome, sarcoplasmic reticulum lumen, smooth endoplasmic reticulum	endoplasmic reticulum membrane, sperm plasma membrane				endoplasmic reticulum chaperone complex, endoplasmic reticulum membrane, sarcoplasmic reticulum lumen	sperm plasma membrane				ATPase activity								retrograde protein transport, ER to cytosol
Ubiquitin carboxyl-terminal hydrolase isozyme L1 OS=Mus musculus OX=10090 GN=Uchl1 PE=1 SV=1	Q9R0P9	Uchl1	25 kDa	0	0	0.285	0	1.73	1.41	Mus musculus		axon target recognition, axonogenesis	axon target recognition, axonal transport of mitochondrion, axonogenesis, cellular response to xenobiotic stimulus, muscle cell development, protein deubiquitination, ubiquitin-dependent protein catabolic process		axonal transport of mitochondrion		protein deubiquitination, ubiquitin-dependent protein catabolic process				axon cytoplasm, cytosol, endoplasmic reticulum membrane		endoplasmic reticulum membrane			endoplasmic reticulum membrane, nucleoplasm	endoplasmic reticulum membrane, plasma membrane		nucleoplasm		endoplasmic reticulum membrane, nucleoplasm	plasma membrane				cysteine-type endopeptidase activity, omega peptidase activity, thiol-dependent ubiquitin-specific protease activity								axonal transport of mitochondrion
DNA-(apurinic or apyrimidinic site) endonuclease OS=Mus musculus OX=10090 GN=Apex1 PE=1 SV=2	P28352	Apex1	35 kDa	0	0	3.14	0.0929	0.194	0	Mus musculus	cell redox homeostasis, hypomethylation of CpG island, negative regulation of smooth muscle cell migration, positive regulation of G1/S transition of mitotic cell cycle, positive regulation of transcription from RNA polymerase II promoter, regulation of apoptotic process, regulation of mRNA stability, telomere maintenance via base-excision repair	telomere maintenance via base-excision repair	DNA catabolic process, DNA recombination, cell redox homeostasis, cellular response to hydrogen peroxide, telomere maintenance via base-excision repair				DNA catabolic process, DNA recombination, telomere maintenance via base-excision repair				endoplasmic reticulum, mitochondrion, perinuclear region of cytoplasm	centrosome	endoplasmic reticulum			centrosome, endoplasmic reticulum, mitochondrion, nuclear speck, nucleolus, nucleoplasm, nucleus		mitochondrion	nuclear speck, nucleolus, nucleoplasm		centrosome, nuclear speck, nucleolus, nucleoplasm					3'-5' exonuclease activity, DNA-(apurinic or apyrimidinic site) lyase activity, apurinic/apyrimidinic endodeoxyribonuclease activity, double-stranded DNA 3'-5' exodeoxyribonuclease activity, endoribonuclease activity, oxidoreductase activity, phosphodiesterase activity, acting on 3'-phosphoglycolate-terminated DNA strands, site-specific endodeoxyribonuclease activity, specific for altered base
Cathepsin D OS=Mus musculus OX=10090 GN=Ctsd PE=1 SV=1	P18242	Ctsd	45 kDa	0	0	0.0731	0	0.758	0.527	Mus musculus	insulin receptor recycling, positive regulation of apoptotic process, regulation of establishment of protein localization	autophagosome assembly	autophagosome assembly, insulin receptor recycling				autophagosome assembly, insulin catabolic process, insulin receptor recycling, lipoprotein catabolic process, proteolysis				endosome lumen, endosome membrane, lysosomal membrane, lysosome, melanosome, mitochondrion, presynaptic endosome			endosome lumen, endosome membrane, presynaptic endosome	extracellular space	endosome lumen, endosome membrane, lysosomal membrane, lysosome, melanosome, mitochondrion, presynaptic endosome	endosome membrane, lysosomal membrane, membrane raft	mitochondrion		endosome membrane, lysosomal membrane	endosome lumen, endosome membrane, lysosomal membrane			GABA-ergic synapse, presynaptic endosome	presynaptic endosome	aspartic-type endopeptidase activity, aspartic-type peptidase activity
Neurosecretory protein VGF OS=Mus musculus OX=10090 GN=Vgf PE=1 SV=1	Q0VGU4	Vgf	68 kDa	0	0	0	0	0.674	0.388	Mus musculus	glucose homeostasis, insulin secretion, modulation of synaptic transmission, regulation of neuronal synaptic plasticity		generation of precursor metabolites and energy, insulin secretion, synaptic signaling via neuropeptide		insulin secretion		generation of precursor metabolites and energy		Golgi apparatus		Golgi apparatus, transport vesicle				extracellular region, extracellular space	Golgi apparatus, transport vesicle								glutamatergic synapse										insulin secretion
Complement factor H OS=Mus musculus OX=10090 GN=Cfh PE=1 SV=2	P06909	Cfh	139 kDa	0.481	0	0	0	0	0	Mus musculus	activation of membrane attack complex, complement activation, alternative pathway, platelet aggregation, regulation of complement activation, regulation of complement-dependent cytotoxicity	mitochondrial DNA metabolic process	ATP metabolic process, mitochondrial DNA metabolic process, mitochondrion organization, photoreceptor cell differentiation, platelet aggregation, retinal rod cell development, vascular smooth muscle cell differentiation		organelle localization		ATP metabolic process, activation of membrane attack complex, complement activation, alternative pathway, gene expression, mitochondrial DNA metabolic process				mitochondrion				extracellular region, extracellular space	mitochondrion	external side of plasma membrane	mitochondrion				external side of plasma membrane
Integrin alpha-2 OS=Mus musculus OX=10090 GN=Itga2 PE=1 SV=2	Q62469	Itga2	129 kDa	0	0	0	0	0	0.49	Mus musculus	integrin-mediated signaling pathway, positive regulation of cell adhesion, positive regulation of cell projection organization, positive regulation of collagen biosynthetic process, positive regulation of epithelial cell migration, positive regulation of leukocyte migration, positive regulation of phagocytosis, engulfment, positive regulation of positive chemotaxis, positive regulation of smooth …	focal adhesion assembly	cellular response to estradiol stimulus, cellular response to mechanical stimulus, focal adhesion assembly, hepatocyte differentiation, integrin-mediated signaling pathway, mesodermal cell differentiation, substrate-dependent cell migration		substrate-dependent cell migration	substrate-dependent cell migration				focal adhesion	perinuclear region of cytoplasm						external side of plasma membrane, integrin alpha2-beta1 complex, plasma membrane					external side of plasma membrane, integrin alpha2-beta1 complex		axon terminus	axon terminus				collagen receptor activity		collagen receptor activity
Legumain OS=Mus musculus OX=10090 GN=Lgmn PE=1 SV=1	O89017	Lgmn	49 kDa	0.213	0.213	0.137	0.137	0.379	0.213	Mus musculus	negative regulation of ERBB signaling pathway, negative regulation of gene expression, negative regulation of multicellular organism growth, negative regulation of neuron apoptotic process, positive regulation of cell proliferation, positive regulation of endothelial cell chemotaxis, positive regulation of long-term synaptic potentiation, positive regulation of mitotic cell cycle, positive regula…	dendritic spine organization	cellular response to beta-amyloid, cellular response to calcium ion, cellular response to hepatocyte growth factor stimulus, dendritic spine organization, proteolysis involved in cellular protein catabolic process, receptor catabolic process, vacuolar protein processing				protein maturation, proteolysis, proteolysis involved in cellular protein catabolic process, receptor catabolic process, self proteolysis, vacuolar protein processing				late endosome, lysosomal lumen, lysosome, perinuclear region of cytoplasm			late endosome	extracellular region	late endosome, lysosomal lumen, lysosome					lysosomal lumen					cysteine-type endopeptidase activity, peptidase activity	endopeptidase activator activity
Serine/arginine-rich splicing factor 2 OS=Mus musculus OX=10090 GN=Srsf2 PE=1 SV=4	Q62093	Srsf2	25 kDa	0.849	0.279	0.279	0.279	0.279	0.279	Mus musculus	regulation of alternative mRNA splicing, via spliceosome		mRNA splicing, via spliceosome				mRNA splicing, via spliceosome				cytosol					interchromatin granule, nuclear speck, nucleus, perichromatin fibrils, spliceosomal complex			interchromatin granule, nuclear speck, perichromatin fibrils, spliceosomal complex		interchromatin granule, nuclear speck, perichromatin fibrils, spliceosomal complex
Neuroplastin OS=Mus musculus OX=10090 GN=Nptn PE=1 SV=3	P97300	Nptn	44 kDa	0.331	0.074	0.239	0.154	0.331	0.154	Mus musculus	long-term synaptic potentiation, negative regulation of cytokine production, positive regulation of ERK1 and ERK2 cascade, positive regulation of cellular protein localization, positive regulation of cytosolic calcium ion concentration, positive regulation of fibroblast growth factor receptor signaling pathway, positive regulation of long-term neuronal synaptic plasticity, positive regulation of …	excitatory synapse assembly, synapse organization	excitatory synapse assembly, positive regulation of cytosolic calcium ion concentration, positive regulation of long-term neuronal synaptic plasticity, positive regulation of neuron projection development, synapse organization, trans-synaptic signaling by trans-synaptic complex, modulating synaptic transmission														immunological synapse, postsynaptic density membrane, presynaptic active zone membrane, presynaptic membrane				postsynaptic density membrane	immunological synapse, postsynaptic density membrane, presynaptic active zone membrane, presynaptic membrane		GABA-ergic synapse, Schaffer collateral - CA1 synapse, glutamatergic synapse, inhibitory synapse, postsynaptic density membrane, presynaptic active zone membrane, presynaptic membrane	postsynaptic density membrane, presynaptic active zone membrane, presynaptic membrane
Thyroid hormone receptor-associated protein 3 OS=Mus musculus OX=10090 GN=Thrap3 PE=1 SV=1	Q569Z6	Thrap3	108 kDa	0.0301	0.195	0.0931	0.126	0.0611	0	Mus musculus	mRNA stabilization, nuclear-transcribed mRNA catabolic process, positive regulation of circadian rhythm, positive regulation of mRNA splicing, via spliceosome, positive regulation of transcription from RNA polymerase II promoter, regulation of alternative mRNA splicing, via spliceosome		RNA splicing, mRNA processing, nuclear-transcribed mRNA catabolic process, transcription from RNA polymerase II promoter				RNA splicing, mRNA processing, nuclear-transcribed mRNA catabolic process, transcription from RNA polymerase II promoter									exon-exon junction complex, mediator complex, nuclear speck, nucleoplasm, nucleus			exon-exon junction complex, mediator complex, nuclear speck, nucleoplasm		exon-exon junction complex, mediator complex, nuclear speck, nucleoplasm
Mammalian ependymin-related protein 1 OS=Mus musculus OX=10090 GN=Epdr1 PE=1 SV=1	Q99M71	Epdr1	25 kDa	1.36	0.279	0.849	0.131	0.279	0	Mus musculus			myofibroblast contraction								lysosomal lumen, lysosome				extracellular region	lysosomal lumen, lysosome					lysosomal lumen
Dolichyl-diphosphooligosaccharide--protein glycosyltransferase subunit 1 OS=Mus musculus OX=10090 GN=Rpn1 PE=1 SV=1	Q91YQ5	Rpn1	69 kDa	0.205	0.0477	0.0477	0	0.0477	0.386	Mus musculus			protein N-linked glycosylation via asparagine				protein N-linked glycosylation via asparagine				cytosol, endoplasmic reticulum membrane, oligosaccharyltransferase complex, rough endoplasmic reticulum		endoplasmic reticulum membrane, oligosaccharyltransferase complex, rough endoplasmic reticulum			endoplasmic reticulum membrane, oligosaccharyltransferase complex, rough endoplasmic reticulum	endoplasmic reticulum membrane, oligosaccharyltransferase complex				endoplasmic reticulum membrane, oligosaccharyltransferase complex
Putative E3 ubiquitin-protein ligase UBR7 OS=Mus musculus OX=10090 GN=Ubr7 PE=1 SV=1	Q8BU04	Ubr7	48 kDa	0	0	0	0.812	0.141	0	Mus musculus			protein ubiquitination				protein ubiquitination																			ubiquitin protein ligase activity
Pyruvate dehydrogenase E1 component subunit beta, mitochondrial OS=Mus musculus OX=10090 GN=Pdhb PE=1 SV=1	Q9D051	Pdhb	39 kDa	0.914	0.0845	0.176	0	0	0.627	Mus musculus			acetyl-CoA biosynthetic process from pyruvate, tricarboxylic acid cycle				acetyl-CoA biosynthetic process from pyruvate, glucose metabolic process, tricarboxylic acid cycle				mitochondrial matrix, mitochondrion, pyruvate dehydrogenase complex					mitochondrial matrix, mitochondrion, nucleoplasm		mitochondrial matrix, mitochondrion	nucleoplasm		mitochondrial matrix, nucleoplasm					pyruvate dehydrogenase (NAD+) activity, pyruvate dehydrogenase (acetyl-transferring) activity
Laminin subunit alpha-2 OS=Mus musculus OX=10090 GN=Lama2 PE=1 SV=2	Q60675	Lama2	344 kDa	0.0882	0	0	0	0	0	Mus musculus	positive regulation of cell adhesion, positive regulation of integrin-mediated signaling pathway, positive regulation of muscle cell differentiation, positive regulation of synaptic transmission, cholinergic, regulation of cell migration, regulation of embryonic development	axon guidance	Schwann cell differentiation, axon guidance			axon guidance									basement membrane, synaptic cleft		sarcolemma					sarcolemma		dendritic spine, neuromuscular junction, synaptic cleft	dendritic spine, synaptic cleft							extracellular matrix structural constituent
Talin-1 OS=Mus musculus OX=10090 GN=Tln1 PE=1 SV=2	P26039	Tln1	270 kDa	0.141	0.012	0	0	0	0.0242	Mus musculus	integrin-mediated signaling pathway	cell-substrate junction assembly, cortical actin cytoskeleton organization, cortical microtubule organization, integrin activation	cell-substrate junction assembly, cortical actin cytoskeleton organization, cortical microtubule organization, integrin activation, integrin-mediated signaling pathway							adherens junction, focal adhesion	cytoplasm	cytoskeleton				cytoskeleton	plasma membrane, ruffle membrane					ruffle membrane										structural constituent of cytoskeleton
Fibulin-2 OS=Mus musculus OX=10090 GN=Fbln2 PE=1 SV=2	P37889	Fbln2	132 kDa	0.186	0.215	0	0	0	0	Mus musculus	positive regulation of cell-substrate adhesion														extracellular region
Annexin A6 OS=Mus musculus OX=10090 GN=Anxa6 PE=1 SV=3	P14824	Anxa6	76 kDa	0.659	0	0	0	0	0.0431	Mus musculus	apoptotic signaling pathway, mitochondrial calcium ion homeostasis, negative regulation of sequestering of calcium ion, regulation of muscle contraction		apoptotic signaling pathway, mitochondrial calcium ion homeostasis		calcium ion transport					intercalated disc	cytosol, late endosome membrane, lysosomal membrane, melanosome, mitochondrion, perinuclear region of cytoplasm			late endosome membrane		late endosome membrane, lysosomal membrane, melanosome, mitochondrion	apical plasma membrane, late endosome membrane, lysosomal membrane, sarcolemma, vesicle membrane	mitochondrion		late endosome membrane, lysosomal membrane, vesicle membrane	late endosome membrane, lysosomal membrane, vesicle membrane	apical plasma membrane, sarcolemma							ligand-gated ion channel activity					calcium ion transport	ligand-gated ion channel activity
Serine/threonine-protein phosphatase 4 regulatory subunit 2 OS=Mus musculus OX=10090 GN=Ppp4r2 PE=1 SV=1	Q0VGB7	Ppp4r2	46 kDa	0.228	0.147	0.228	0.228	0.228	0.147	Mus musculus	regulation of double-strand break repair, regulation of double-strand break repair via homologous recombination		RNA splicing, hematopoietic progenitor cell differentiation, mRNA processing				RNA splicing, mRNA processing				cytoplasm	centrosome				centrosome, chromatin, nucleus			nucleus		centrosome, chromatin						protein phosphatase regulator activity
Small nuclear ribonucleoprotein-associated protein N OS=Mus musculus OX=10090 GN=Snrpn PE=1 SV=1	P63163	Snrpn	25 kDa	0.135	0.288	0.288	0.135	0.288	0.135	Mus musculus			mRNA splicing, via spliceosome				mRNA splicing, via spliceosome				cytoplasm					U1 snRNP, U2 snRNP, U2-type prespliceosome, U4 snRNP, U4/U6 x U5 tri-snRNP complex, U5 snRNP, catalytic step 2 spliceosome, nucleoplasm, nucleus			U1 snRNP, U2 snRNP, U2-type prespliceosome, U4 snRNP, U4/U6 x U5 tri-snRNP complex, U5 snRNP, catalytic step 2 spliceosome, nucleoplasm, nucleus		U1 snRNP, U2 snRNP, U2-type prespliceosome, U4 snRNP, U4/U6 x U5 tri-snRNP complex, U5 snRNP, catalytic step 2 spliceosome, nucleoplasm
Small nuclear ribonucleoprotein Sm D3 OS=Mus musculus OX=10090 GN=Snrpd3 PE=1 SV=1	P62320	Snrpd3	14 kDa	0.549	0.549	1.99	0.245	0.549	0.928	Mus musculus		spliceosomal snRNP assembly	mRNA splicing, via spliceosome, spliceosomal snRNP assembly				mRNA splicing, via spliceosome, spliceosomal snRNP assembly				SMN-Sm protein complex, cytosol, methylosome, pICln-Sm protein complex					U1 snRNP, U12-type spliceosomal complex, U2 snRNP, U2-type catalytic step 2 spliceosome, U2-type precatalytic spliceosome, U4 snRNP, U4/U6 x U5 tri-snRNP complex, U5 snRNP, U7 snRNP, catalytic step 2 spliceosome, commitment complex, nuclear body, nucleus, precatalytic spliceosome, spliceosomal tri-snRNP complex, telomerase holoenzyme complex			U1 snRNP, U12-type spliceosomal complex, U2 snRNP, U2-type catalytic step 2 spliceosome, U2-type precatalytic spliceosome, U4 snRNP, U4/U6 x U5 tri-snRNP complex, U5 snRNP, U7 snRNP, catalytic step 2 spliceosome, commitment complex, nuclear body, precatalytic spliceosome, spliceosomal tri-snRNP complex, telomerase holoenzyme complex		U1 snRNP, U12-type spliceosomal complex, U2 snRNP, U2-type catalytic step 2 spliceosome, U2-type precatalytic spliceosome, U4 snRNP, U4/U6 x U5 tri-snRNP complex, U5 snRNP, U7 snRNP, catalytic step 2 spliceosome, commitment complex, nuclear body, precatalytic spliceosome, spliceosomal tri-snRNP complex, telomerase holoenzyme complex
Chromodomain-helicase-DNA-binding protein 4 OS=Mus musculus OX=10090 GN=Chd4 PE=1 SV=1	Q6PDQ2	Chd4	218 kDa	0.0149	0.061	0.0149	0.0454	0.0454	0.0149	Mus musculus	negative regulation of transcription from RNA polymerase II promoter, negative regulation of transcription, DNA-templated, positive regulation of transcription, DNA-templated, regulation of cell fate specification, regulation of stem cell differentiation, regulation of synapse assembly	chromatin remodeling, terminal button organization	chromatin remodeling, terminal button organization								cytoplasm	centrosome				NuRD complex, centrosome, chromatin, nucleoplasm, nucleus			NuRD complex, nucleoplasm, nucleus		NuRD complex, centrosome, chromatin, nucleoplasm					ATPase activity, helicase activity
Elongin-B OS=Mus musculus OX=10090 GN=Elob PE=1 SV=1	P62869	Elob	13 kDa	0.582	0	0.258	0.582	0.258	1.5	Mus musculus			protein ubiquitination, transcription elongation from RNA polymerase II promoter, transcription initiation from RNA polymerase II promoter				protein ubiquitination, transcription elongation from RNA polymerase II promoter, transcription initiation from RNA polymerase II promoter				VCB complex, cytosol					elongin complex			elongin complex		elongin complex
Serine/arginine-rich splicing factor 7 OS=Mus musculus OX=10090 GN=Srsf7 PE=1 SV=1	Q8BL97	Srsf7	31 kDa	0.227	0.359	0.505	0.108	0.108	0.108	Mus musculus	negative regulation of mRNA splicing, via spliceosome		cellular response to leukemia inhibitory factor, mRNA splicing, via spliceosome		mRNA transport		mRNA splicing, via spliceosome				cytoplasm					nuclear speck			nuclear speck		nuclear speck													mRNA transport
Myosin light polypeptide 6 OS=Mus musculus OX=10090 GN=Myl6 PE=1 SV=3	Q60605	Myl6	17 kDa	1.48	0.726	0.2	0.726	0.726	0.2	Mus musculus			muscle filament sliding									myosin II complex, unconventional myosin complex				myosin II complex, unconventional myosin complex					myosin II complex, unconventional myosin complex					microfilament motor activity, motor activity				microfilament motor activity, motor activity		structural constituent of muscle
Small ribosomal subunit protein eS19 OS=Mus musculus OX=10090 GN=Rps19 PE=1 SV=3	Q9CZX8	Rps19	16 kDa	0	0.77	0.77	1.14	0.463	0.77	Mus musculus	Notch signaling pathway, erythrocyte differentiation	ribosomal small subunit assembly	Notch signaling pathway, cytoplasmic translation, erythrocyte differentiation, ribosomal small subunit assembly				cytoplasmic translation				cytosol, cytosolic small ribosomal subunit, ribosome, small ribosomal subunit					cytosolic small ribosomal subunit, nucleolus, ribosome, small ribosomal subunit			nucleolus		cytosolic small ribosomal subunit, nucleolus		cytosolic small ribosomal subunit	postsynapse	postsynapse							structural constituent of ribosome
Septin-7 OS=Mus musculus OX=10090 GN=Septin7 PE=1 SV=1	O55131	Septin7	51 kDa	0.286	0	0.065	0.208	0.065	0.286	Mus musculus	regulation of embryonic cell shape	cilium assembly, collateral sprouting, cortical cytoskeleton organization, dendritic spine morphogenesis, pseudopodium retraction	cilium assembly, collateral sprouting, cortical cytoskeleton organization, cytoskeleton-dependent cytokinesis, dendritic spine morphogenesis, mitotic cytokinesis, pseudopodium retraction	collateral sprouting	glucose import, protein localization, vesicle-mediated transport						cell cortex, septin complex, septin ring	axoneme, microtubule cytoskeleton, septin complex, septin filament array, septin ring, spindle				axoneme, kinetochore, microtubule cytoskeleton, septin complex, septin filament array, septin ring, spindle	plasma membrane, presynaptic membrane				axoneme, kinetochore, septin complex, septin filament array, septin ring, spindle	presynaptic membrane		axon terminus, glutamatergic synapse, presynaptic membrane	axon terminus, presynaptic membrane	GTPase activity								glucose import, vesicle-mediated transport
Eukaryotic translation initiation factor 3 subunit B OS=Mus musculus OX=10090 GN=Eif3b PE=1 SV=1	Q8JZQ9	Eif3b	91 kDa	0.151	0	0.151	0.111	0.0727	0.0727	Mus musculus	regulation of translational initiation	formation of cytoplasmic translation initiation complex	IRES-dependent viral translational initiation, formation of cytoplasmic translation initiation complex, viral translational termination-reinitiation				IRES-dependent viral translational initiation, formation of cytoplasmic translation initiation complex, viral translational termination-reinitiation				cytoplasmic stress granule, eukaryotic 43S preinitiation complex, eukaryotic 48S preinitiation complex, eukaryotic translation initiation factor 3 complex, eukaryotic translation initiation factor 3 complex, eIF3m					cytoplasmic stress granule								synapse
L-lactate dehydrogenase A chain OS=Mus musculus OX=10090 GN=Ldha PE=1 SV=3	P06151	Ldha	36 kDa	0.296	0.0903	0.997	0.189	0	0.189	Mus musculus	positive regulation of apoptotic process		glucose catabolic process to lactate via pyruvate, lactate biosynthetic process from pyruvate, lactate metabolic process, pyruvate catabolic process				glucose catabolic process to lactate via pyruvate, lactate biosynthetic process from pyruvate, lactate metabolic process, pyruvate catabolic process				cytosol, mitochondrion					mitochondrion		mitochondrion			sperm fibrous sheath					L-lactate dehydrogenase activity
Small ribosomal subunit protein uS7 OS=Mus musculus OX=10090 GN=Rps5 PE=1 SV=4	P97461	Rps5	23 kDa	0.313	0.146	0	1.59	0.146	0.504	Mus musculus	regulation of translational fidelity	ribosomal small subunit assembly	cytoplasmic translation, ribosomal small subunit assembly, translation				cytoplasmic translation, translation				cytosol, cytosolic small ribosomal subunit, ribosome					cytosolic small ribosomal subunit, nucleolus, ribosome			nucleolus		cytosolic small ribosomal subunit, nucleolus		cytosolic small ribosomal subunit	postsynapse, presynapse	postsynapse, presynapse							structural constituent of ribosome
Gamma-enolase OS=Mus musculus OX=10090 GN=Eno2 PE=1 SV=2	P17183	Eno2	47 kDa	0.308	0	0.223	0	0	0.711	Mus musculus			canonical glycolysis, glycolytic process				canonical glycolysis, gluconeogenesis, glycolytic process				cell cortex, cytoplasm, phosphopyruvate hydratase complex						membrane raft, synaptic membrane					synaptic membrane		synaptic membrane	synaptic membrane	phosphopyruvate hydratase activity
Catenin alpha-1 OS=Mus musculus OX=10090 GN=Ctnna1 PE=1 SV=1	P26231	Ctnna1	100 kDa	0.252	0	0.0662	0.212	0	0	Mus musculus	extrinsic apoptotic signaling pathway in absence of ligand, integrin-mediated signaling pathway, negative regulation of apoptotic process, negative regulation of cell motility, negative regulation of extrinsic apoptotic signaling pathway in absence of ligand, negative regulation of integrin-mediated signaling pathway, negative regulation of neuroblast proliferation, negative regulation of protein…	apical junction assembly, axon regeneration, gap junction assembly	apical junction assembly, apoptotic process, axon regeneration, cell migration, cellular response to indole-3-methanol, establishment or maintenance of cell polarity, extrinsic apoptotic signaling pathway in absence of ligand, gap junction assembly, integrin-mediated signaling pathway, negative regulation of neuroblast proliferation, neuroblast proliferation, smoothened signaling pathway		cell migration, protein localization	cell migration				adherens junction, intercalated disc, zonula adherens	acrosomal vesicle	actin cytoskeleton				acrosomal vesicle, actin cytoskeleton, nucleus	catenin complex, flotillin complex, plasma membrane		nucleus			catenin complex, flotillin complex, plasma membrane										structural molecule activity
Tumor necrosis factor receptor superfamily member 16 OS=Mus musculus OX=10090 GN=Ngfr PE=1 SV=2	Q9Z0W1	Ngfr	46 kDa	0	0	0.149	0	0.321	0.87	Mus musculus	Rho protein signal transduction, cellular glucose homeostasis, circadian regulation of gene expression, fibroblast growth factor receptor signaling pathway, glucose homeostasis, negative regulation of angiogenesis, negative regulation of apoptotic process, negative regulation of blood vessel endothelial cell proliferation involved in sprouting angiogenesis, negative regulation of cell migration, …	axon guidance	Rho protein signal transduction, axon guidance, cellular glucose homeostasis, cellular response to beta-amyloid, cellular response to oxidative stress, fibroblast growth factor receptor signaling pathway, negative regulation of dendritic spine development, negative regulation of neuron projection development, neuron apoptotic process, positive regulation of neuron differentiation, positive regula…		intracellular protein transport	axon guidance				cell-cell junction	clathrin-coated endocytic vesicle					clathrin-coated endocytic vesicle, nuclear envelope, nucleoplasm	dendrite membrane, external side of plasma membrane, neuronal cell body membrane, plasma membrane, presynaptic membrane		nuclear envelope, nucleoplasm		nuclear envelope, nucleoplasm	dendrite membrane, external side of plasma membrane, neuronal cell body membrane, presynaptic membrane		dendritic spine, neuromuscular junction, postsynaptic density, presynaptic membrane	dendritic spine, postsynaptic density, presynaptic membrane				coreceptor activity, death receptor activity		coreceptor activity, death receptor activity			intracellular protein transport
Low-density lipoprotein receptor-related protein 2 OS=Mus musculus OX=10090 GN=Lrp2 PE=1 SV=1	A2ARV4	Lrp2	519 kDa	0	0	0.0189	0.0642	0	0	Mus musculus	negative regulation of BMP signaling pathway, negative regulation of apoptotic process, positive regulation of endocytosis, positive regulation of neurogenesis, positive regulation of oligodendrocyte progenitor proliferation, protein kinase B signaling	chemoattraction of axon	cellular response to growth factor stimulus, chemoattraction of axon, positive regulation of neurogenesis, positive regulation of oligodendrocyte progenitor proliferation, protein kinase B signaling		endosomal transport, folic acid import into cell, hemoglobin import, metal ion transport, receptor-mediated endocytosis, transcytosis	chemoattraction of axon	diol metabolic process, vitamin D metabolic process		Golgi apparatus		Golgi apparatus, endocytic vesicle, endoplasmic reticulum, endosome, endosome lumen		endoplasmic reticulum	endosome lumen	extracellular space	Golgi apparatus, endocytic vesicle, endoplasmic reticulum, endosome, endosome lumen	apical plasma membrane, brush border membrane, clathrin-coated pit, external side of plasma membrane, plasma membrane				endosome lumen	apical plasma membrane, brush border membrane, external side of plasma membrane												endosomal transport, folic acid import into cell, hemoglobin import, metal ion transport, receptor-mediated endocytosis, transcytosis			Clathrin-mediated endocytosis (Mus musculus)
Prefoldin subunit 2 OS=Mus musculus OX=10090 GN=Pfdn2 PE=1 SV=2	O70591	Pfdn2	17 kDa	0.744	0.204	0.449	0.449	1.1	1.1	Mus musculus	negative regulation of amyloid fibril formation, positive regulation of cytoskeleton organization		protein folding								cytosol, mitochondrion					mitochondrion, nucleus		mitochondrion	nucleus
Zinc finger RNA-binding protein OS=Mus musculus OX=10090 GN=Zfr PE=1 SV=2	O88532	Zfr	117 kDa	0.0565	0.116	0.0279	0.0565	0.0565	0.0565	Mus musculus											cytoplasm					chromosome, nucleus			nucleus
DNA topoisomerase 2-beta OS=Mus musculus OX=10090 GN=Top2b PE=1 SV=2	Q64511	Top2b	182 kDa	0.0546	0.0546	0.036	0.0546	0.0546	0.0179	Mus musculus	positive regulation of double-strand break repair via nonhomologous end joining, positive regulation of single stranded viral RNA replication via double stranded DNA intermediate	DNA topological change, axonogenesis, resolution of meiotic recombination intermediates, sister chromatid segregation	B cell differentiation, DNA topological change, axonogenesis, cellular response to ATP, cellular response to hydrogen peroxide, cellular senescence, neuron migration, resolution of meiotic recombination intermediates, sister chromatid segregation		neuron migration	neuron migration	DNA topological change, resolution of meiotic recombination intermediates				cytosol					nucleolus, nucleoplasm, nucleus			nucleolus, nucleoplasm, nucleus		nucleolus, nucleoplasm					DNA topoisomerase activity, DNA topoisomerase type II (ATP-hydrolyzing) activity
Peptidyl-prolyl cis-trans isomerase-like 4 OS=Mus musculus OX=10090 GN=Ppil4 PE=1 SV=2	Q9CXG3	Ppil4	57 kDa	0.118	0.0573	0.182	0.118	0.25	0.118	Mus musculus											cytosol					nucleoplasm, nucleus			nucleoplasm, nucleus		nucleoplasm					peptidyl-prolyl cis-trans isomerase activity
Peptidyl-prolyl cis-trans isomerase E OS=Mus musculus OX=10090 GN=Ppie PE=1 SV=2	Q9QZH3	Ppie	33 kDa	0.0989	0.0989	0.208	0.208	0.602	0.208	Mus musculus	positive regulation of viral genome replication, regulation of transcription, DNA-templated		mRNA splicing, via spliceosome, protein folding, protein peptidyl-prolyl isomerization				mRNA splicing, via spliceosome, protein peptidyl-prolyl isomerization				cytosol					U2-type catalytic step 2 spliceosome, catalytic step 2 spliceosome, intracellular membrane-bounded organelle, nuclear speck, nucleus			U2-type catalytic step 2 spliceosome, catalytic step 2 spliceosome, nuclear speck		U2-type catalytic step 2 spliceosome, catalytic step 2 spliceosome, nuclear speck					peptidyl-prolyl cis-trans isomerase activity
N(4)-(beta-N-acetylglucosaminyl)-L-asparaginase OS=Mus musculus OX=10090 GN=Aga PE=1 SV=1	Q64191	Aga	37 kDa	0.407	0.0892	0.0892	0.0892	0.819	0.0892	Mus musculus							proteolysis				cytoplasm, endoplasmic reticulum, lysosome		endoplasmic reticulum		extracellular space	endoplasmic reticulum, lysosome										N4-(beta-N-acetylglucosaminyl)-L-asparaginase activity, peptidase activity
Serine/arginine repetitive matrix protein 2 OS=Mus musculus OX=10090 GN=Srrm2 PE=1 SV=3	Q8BTI8	Srrm2	295 kDa	0.011	0.0221	0.0221	0.0562	0.0221	0.011	Mus musculus			mRNA splicing, via spliceosome				mRNA splicing, via spliceosome									Cajal body, U2-type catalytic step 2 spliceosome, U2-type precatalytic spliceosome, nuclear speck, nucleus			Cajal body, U2-type catalytic step 2 spliceosome, U2-type precatalytic spliceosome, nuclear speck		Cajal body, U2-type catalytic step 2 spliceosome, U2-type precatalytic spliceosome, nuclear speck
Sodium/potassium-transporting ATPase subunit beta-3 OS=Mus musculus OX=10090 GN=Atp1b3 PE=1 SV=1	P97370	Atp1b3	32 kDa	0.219	0.346	0.219	0	0.219	0.346	Mus musculus	cellular potassium ion homeostasis, cellular sodium ion homeostasis, membrane repolarization, positive regulation of potassium ion import, positive regulation of sodium ion export from cell, protein stabilization	protein localization to plasma membrane	cellular potassium ion homeostasis, cellular sodium ion homeostasis, potassium ion import across plasma membrane, protein localization to plasma membrane		membrane repolarization, metal ion transport, potassium ion import across plasma membrane, protein localization to plasma membrane, sodium ion export from cell, sodium ion transport						cytoplasm, melanosome					melanosome	apical plasma membrane, basolateral plasma membrane, caveola, sodium:potassium-exchanging ATPase complex					apical plasma membrane, basolateral plasma membrane, caveola, sodium:potassium-exchanging ATPase complex				sodium:potassium-exchanging ATPase activity	ATPase activator activity							membrane repolarization, metal ion transport, potassium ion import across plasma membrane, sodium ion export from cell, sodium ion transport	sodium:potassium-exchanging ATPase activity
Ferritin heavy chain OS=Mus musculus OX=10090 GN=Fth1 PE=1 SV=2	P09528	Fth1	21 kDa	2.24	0.158	0.158	0	0.158	0.158	Mus musculus	intracellular sequestering of iron ion, negative regulation of cell proliferation, negative regulation of fibroblast proliferation		intracellular sequestering of iron ion		intracellular sequestering of iron ion, iron ion transport						autolysosome, autophagosome, cytosol, endocytic vesicle lumen, mitochondrion				extracellular region	autolysosome, autophagosome, endocytic vesicle lumen, mitochondrion	membrane	mitochondrion			endocytic vesicle lumen					ferroxidase activity								iron ion transport
Mitotic checkpoint protein BUB3 OS=Mus musculus OX=10090 GN=Bub3 PE=1 SV=2	Q9WVA3	Bub3	37 kDa	0	0.0892	0.292	0.186	0	0.0892	Mus musculus	mitotic spindle assembly checkpoint, regulation of chromosome segregation		attachment of spindle microtubules to kinetochore, cell division, meiotic cell cycle, mitotic spindle assembly checkpoint		protein localization to kinetochore											kinetochore, mitotic checkpoint complex, nucleoplasm			mitotic checkpoint complex, nucleoplasm		kinetochore, mitotic checkpoint complex, nucleoplasm
Apoptosis inhibitor 5 OS=Mus musculus OX=10090 GN=Api5 PE=1 SV=2	O35841	Api5	57 kDa	0.0577	0	0.252	0.183	0	0.324	Mus musculus	negative regulation of apoptotic process, negative regulation of fibroblast apoptotic process		fibroblast apoptotic process								cytoplasm					nuclear speck, nucleus, spliceosomal complex			nuclear speck, nucleus, spliceosomal complex		nuclear speck, spliceosomal complex
Prefoldin subunit 6 OS=Mus musculus OX=10090 GN=Pfdn6 PE=1 SV=1	Q03958	Pfdn6	14 kDa	0.525	0	0	0.883	1.87	1.33	Mus musculus	negative regulation of amyloid fibril formation	chaperone-mediated protein complex assembly	chaperone-mediated protein complex assembly, protein folding								cytoplasm
Annexin A2 OS=Mus musculus OX=10090 GN=Anxa2 PE=1 SV=2	P07356	Anxa2	39 kDa	1.27	0.506	0	0	0	0.0853	Mus musculus	body fluid secretion, fibrinolysis, negative regulation of low-density lipoprotein particle receptor catabolic process, negative regulation of receptor internalization, positive regulation of exocytosis, positive regulation of fibroblast proliferation, positive regulation of low-density lipoprotein particle clearance, positive regulation of low-density lipoprotein particle receptor binding, posit…	collagen fibril organization, membrane budding, membrane raft assembly, protein localization to plasma membrane	collagen fibril organization, epithelial cell apoptotic process, mRNA transcription from RNA polymerase II promoter, membrane budding, membrane raft assembly, osteoclast development, protein localization to plasma membrane, regulation of neurogenesis		body fluid secretion, membrane budding, protein localization to plasma membrane		mRNA transcription from RNA polymerase II promoter				cell cortex, cytosol, early endosome, late endosome membrane, lysosomal membrane, macropinosome, melanosome, perinuclear region of cytoplasm			early endosome, late endosome membrane, macropinosome	basement membrane, extracellular exosome, extracellular space	RNA polymerase II transcription factor complex, early endosome, late endosome membrane, lipid particle, lysosomal membrane, macropinosome, melanosome, nuclear matrix, nucleus	basolateral plasma membrane, cornified envelope, late endosome membrane, lysosomal membrane, membrane raft, plasma membrane, plasma membrane protein complex, sarcolemma, vesicle membrane		RNA polymerase II transcription factor complex, nuclear matrix, nucleus	late endosome membrane, lysosomal membrane, vesicle membrane	RNA polymerase II transcription factor complex, late endosome membrane, lysosomal membrane, nuclear matrix, vesicle membrane	basolateral plasma membrane, cornified envelope, plasma membrane protein complex, sarcolemma					phospholipase A2 inhibitor activity, serine-type endopeptidase inhibitor activity							body fluid secretion, membrane budding
Heterogeneous nuclear ribonucleoprotein A0 OS=Mus musculus OX=10090 GN=Hnrnpa0 PE=1 SV=1	Q9CX86	Hnrnpa0	31 kDa	0	0.108	0.362	0.229	0	0	Mus musculus	3'-UTR-mediated mRNA stabilization															nucleoplasm, nucleus			nucleoplasm, nucleus		nucleoplasm			synapse
Collagen alpha-1(III) chain OS=Mus musculus OX=10090 GN=Col3a1 PE=1 SV=4	P08121	Col3a1	139 kDa	0	0.351	0	0	0	0	Mus musculus	integrin-mediated signaling pathway, negative regulation of immune response, negative regulation of neuron migration, positive regulation of Rho protein signal transduction, tissue homeostasis, transforming growth factor beta receptor signaling pathway	basement membrane organization, collagen fibril organization, elastic fiber assembly	basement membrane organization, cellular response to amino acid stimulus, chondrocyte differentiation, collagen fibril organization, elastic fiber assembly, extracellular matrix organization, integrin-mediated signaling pathway, layer formation in cerebral cortex, negative regulation of neuron migration, neuron migration, transforming growth factor beta receptor signaling pathway	multicellular organism growth	layer formation in cerebral cortex, neuron migration	layer formation in cerebral cortex, neuron migration	gene expression								collagen type III trimer, extracellular matrix, extracellular space																	extracellular matrix structural constituent conferring tensile strength
Alpha-galactosidase A OS=Mus musculus OX=10090 GN=Gla PE=1 SV=1	P51569	Gla	48 kDa	0.143	0.0689	0.143	0.0689	0.221	0	Mus musculus	negative regulation of nitric oxide biosynthetic process, negative regulation of nitric-oxide synthase activity		glycosylceramide catabolic process				glycoside catabolic process, glycosylceramide catabolic process, oligosaccharide metabolic process		Golgi apparatus		Golgi apparatus, lysosome				extracellular region, extracellular space	Golgi apparatus, lysosome										alpha-galactosidase activity, catalytic activity, hydrolase activity
Cytochrome b-c1 complex subunit 6, mitochondrial OS=Mus musculus OX=10090 GN=Uqcrh PE=1 SV=2	P99028	Uqcrh	10 kDa	0.769	0	2.13	1.35	1.35	0.769	Mus musculus			cellular respiration, mitochondrial electron transport, ubiquinol to cytochrome c				cellular respiration, mitochondrial electron transport, ubiquinol to cytochrome c				mitochondrial inner membrane, mitochondrial respiratory chain complex III, mitochondrion					mitochondrial inner membrane, mitochondrial respiratory chain complex III, mitochondrion	mitochondrial inner membrane, mitochondrial respiratory chain complex III	mitochondrial inner membrane, mitochondrial respiratory chain complex III, mitochondrion		mitochondrial inner membrane, mitochondrial respiratory chain complex III	mitochondrial inner membrane, mitochondrial respiratory chain complex III					ubiquinol-cytochrome-c reductase activity									ubiquinol-cytochrome-c reductase activity
Stromal cell-derived factor 2 OS=Mus musculus OX=10090 GN=Sdf2 PE=1 SV=1	Q9DCT5	Sdf2	23 kDa	0.144	0	0.308	0	0.496	0.496	Mus musculus			chaperone mediated protein folding requiring cofactor								endoplasmic reticulum		endoplasmic reticulum		extracellular region	endoplasmic reticulum
Heterogeneous nuclear ribonucleoprotein L OS=Mus musculus OX=10090 GN=Hnrnpl PE=1 SV=2	Q8R081	Hnrnpl	64 kDa	0	0.105	0.105	0.221	0.105	0.0512	Mus musculus	negative regulation of transcription, DNA-templated, regulation of alternative mRNA splicing, via spliceosome		mRNA processing				mRNA processing				cytoplasm, perinuclear region of cytoplasm					chromatin, nucleoplasm, pronucleus, ribonucleoprotein granule			nucleoplasm, nucleus, pronucleus		chromatin, nucleoplasm			synapse
Branched-chain-amino-acid aminotransferase, cytosolic OS=Mus musculus OX=10090 GN=Bcat1 PE=1 SV=2	P24288	Bcat1	43 kDa	0	0.077	0.345	0.345	0.16	0.16	Mus musculus			branched-chain amino acid catabolic process, leucine biosynthetic process, valine biosynthetic process				branched-chain amino acid catabolic process, leucine biosynthetic process, lipid metabolic process, valine biosynthetic process				cytosol, mitochondrion					mitochondrion		mitochondrion								L-isoleucine transaminase activity, L-leucine transaminase activity, L-leucine:2-oxoglutarate aminotransferase activity, L-valine transaminase activity
Periodic tryptophan protein 1 homolog OS=Mus musculus OX=10090 GN=Pwp1 PE=1 SV=1	Q99LL5	Pwp1	56 kDa	0	0.059	0.258	0.122	0.258	0.059	Mus musculus	negative regulation of peptidyl-serine phosphorylation of STAT protein, positive regulation of stem cell differentiation, positive regulation of transcription of nuclear large rRNA transcript from RNA polymerase I promoter		rRNA processing				rRNA processing		Golgi apparatus		Golgi apparatus					Golgi apparatus, chromosome, nucleolus, nucleus			nucleolus, nucleus		nucleolus
Lactadherin OS=Mus musculus OX=10090 GN=Mfge8 PE=1 SV=3	P21956	Mfge8	51 kDa	0.205	0.282	0.0641	0	0.0641	0.132	Mus musculus					apoptotic cell clearance						acrosomal membrane				extracellular space	acrosomal membrane	acrosomal membrane, external side of plasma membrane			acrosomal membrane	acrosomal membrane	external side of plasma membrane												apoptotic cell clearance
Prefoldin subunit 1 OS=Mus musculus OX=10090 GN=Pfdn1 PE=1 SV=1	Q9CWM4	Pfdn1	14 kDa	0.901	0	0.239	0.901	0.534	1.35	Mus musculus		actin cytoskeleton organization	B cell activation, actin cytoskeleton organization, protein folding								cytoplasm
Eukaryotic translation initiation factor 5B OS=Mus musculus OX=10090 GN=Eif5b PE=1 SV=2	Q05D44	Eif5b	138 kDa	0	0.0479	0.0726	0	0.098	0	Mus musculus	regulation of translational initiation	ribosome assembly	ribosome assembly, translational initiation				translational initiation				cytoplasm													synapse		GTPase activity
Mitochondrial 10-formyltetrahydrofolate dehydrogenase OS=Mus musculus OX=10090 GN=Aldh1l2 PE=1 SV=2	Q8K009	Aldh1l2	102 kDa	0.0321	0	0.0994	0	0.0994	0.209	Mus musculus			10-formyltetrahydrofolate catabolic process, NADPH regeneration, fatty acid beta-oxidation, folic acid metabolic process, one-carbon metabolic process				10-formyltetrahydrofolate catabolic process, NADPH regeneration, biosynthetic process, fatty acid beta-oxidation, folic acid metabolic process, one-carbon metabolic process				mitochondrion					mitochondrion, nucleoplasm		mitochondrion	nucleoplasm		nucleoplasm					aldehyde dehydrogenase (NAD) activity, formyltetrahydrofolate dehydrogenase activity
CCHC-type zinc finger nucleic acid binding protein OS=Mus musculus OX=10090 GN=Cnbp PE=1 SV=2	P53996	Cnbp	20 kDa	0	2.55	0	0.883	0.171	0.171	Mus musculus	negative regulation of transcription from RNA polymerase II promoter, positive regulation of cell proliferation, positive regulation of cytoplasmic translation, positive regulation of transcription from RNA polymerase II promoter, positive regulation of transcription, DNA-templated		G-quadruplex DNA formation				G-quadruplex DNA formation				cytosol, endoplasmic reticulum		endoplasmic reticulum			endoplasmic reticulum, nucleus			nucleus														translation regulator activity
Seizure 6-like protein 2 OS=Mus musculus OX=10090 GN=Sez6l2 PE=1 SV=1	Q4V9Z5	Sez6l2	98 kDa	0	0	0.0334	0	0.141	0.345	Mus musculus	regulation of protein kinase C signaling	synapse maturation	synapse maturation								endoplasmic reticulum, endoplasmic reticulum membrane		endoplasmic reticulum membrane			endoplasmic reticulum, endoplasmic reticulum membrane	endoplasmic reticulum membrane, plasma membrane				endoplasmic reticulum membrane	plasma membrane
Heterogeneous nuclear ribonucleoprotein D-like OS=Mus musculus OX=10090 GN=Hnrnpdl PE=1 SV=1	Q9Z130	Hnrnpdl	34 kDa	0	0.326	0	0.207	0.456	0	Mus musculus	regulation of gene expression		mRNA metabolic process				mRNA metabolic process				cytoplasm					chromatin, nucleoplasm, nucleus			nucleoplasm, nucleus		chromatin, nucleoplasm			synapse
Serpin H1 OS=Mus musculus OX=10090 GN=Serpinh1 PE=1 SV=3	P19324	Serpinh1	47 kDa	0.227	0.506	0	0	0	0.0706	Mus musculus		collagen fibril organization	chondrocyte development involved in endochondral bone morphogenesis, collagen fibril organization				collagen biosynthetic process, protein maturation				endoplasmic reticulum, endoplasmic reticulum lumen, endoplasmic reticulum-Golgi intermediate compartment		endoplasmic reticulum, endoplasmic reticulum lumen		extracellular space	endoplasmic reticulum, endoplasmic reticulum lumen, endoplasmic reticulum-Golgi intermediate compartment	membrane raft				endoplasmic reticulum lumen						serine-type endopeptidase inhibitor activity
Catenin beta-1 OS=Mus musculus OX=10090 GN=Ctnnb1 PE=1 SV=1	Q02248	Ctnnb1	85 kDa	0.0382	0	0.454	0	0	0	Mus musculus	MAPK cascade, apoptotic signaling pathway, bone resorption, canonical Wnt signaling pathway, canonical Wnt signaling pathway involved in mesenchymal stem cell differentiation, fibroblast growth factor receptor signaling pathway, lung induction, negative regulation of angiogenesis, negative regulation of apoptotic signaling pathway, negative regulation of canonical Wnt signaling pathway, negative …	adherens junction assembly, adherens junction organization, cell morphogenesis, neuron projection extension, regulation of centriole-centriole cohesion, synapse organization	MAPK cascade, Schwann cell proliferation, T cell differentiation, T cell differentiation in thymus, acinar cell differentiation, adherens junction assembly, adherens junction organization, apoptotic signaling pathway, astrocyte-dopaminergic neuron signaling, canonical Wnt signaling pathway involved in mesenchymal stem cell differentiation, cardiac vascular smooth muscle cell differentiation, cell…	cardiac muscle cell proliferation, neuron projection extension	layer formation in cerebral cortex, neuron migration, protein localization, protein localization to cell surface, synaptic vesicle clustering, synaptic vesicle transport	layer formation in cerebral cortex, neuron migration	MAPK cascade, gene expression, proteasome-mediated ubiquitin-dependent protein catabolic process, protein polyubiquitination, transcription from RNA polymerase II promoter, transcription, DNA-templated			adherens junction, apical junction complex, bicellular tight junction, fascia adherens, intercalated disc	Scrib-APC-beta-catenin complex, Z disc, beta-catenin destruction complex, cell cortex, cytosol, perinuclear region of cytoplasm, presynaptic active zone cytoplasmic component	centrosome, spindle pole				Beta-catenin-ICAT complex, Z disc, beta-catenin-TCF complex, beta-catenin-TCF7L2 complex, centrosome, euchromatin, nuclear membrane, nucleoplasm, nucleus, spindle pole	apical plasma membrane, apicolateral plasma membrane, basolateral plasma membrane, catenin complex, cell projection membrane, flotillin complex, lateral plasma membrane, microvillus membrane, nuclear membrane, plasma membrane, postsynaptic membrane, presynaptic membrane		Beta-catenin-ICAT complex, RNA polymerase II transcription factor complex, beta-catenin-TCF complex, beta-catenin-TCF7L2 complex, nuclear membrane, nucleoplasm	nuclear membrane	Beta-catenin-ICAT complex, Z disc, beta-catenin-TCF complex, beta-catenin-TCF7L2 complex, centrosome, euchromatin, nuclear membrane, nucleoplasm, postsynaptic density, intracellular component, spindle pole	apical plasma membrane, apicolateral plasma membrane, basolateral plasma membrane, catenin complex, cell projection membrane, flotillin complex, lateral plasma membrane, microvillus membrane, plasma membrane, postsynaptic membrane, presynaptic membrane		Schaffer collateral - CA1 synapse, glutamatergic synapse, postsynaptic density, intracellular component, postsynaptic membrane, presynaptic active zone cytoplasmic component, presynaptic membrane	postsynaptic density, intracellular component, postsynaptic membrane, presynaptic active zone cytoplasmic component, presynaptic membrane									synaptic vesicle clustering, synaptic vesicle transport
Cadherin-13 OS=Mus musculus OX=10090 GN=Cdh13 PE=1 SV=2	Q9WTR5	Cdh13	78 kDa	0.332	0.131	0	0	0	0	Mus musculus	Rac protein signal transduction, Rho protein signal transduction, low-density lipoprotein particle mediated signaling, negative regulation of cell adhesion, negative regulation of cell proliferation, positive regulation of calcium-mediated signaling, positive regulation of cell migration, positive regulation of cell-matrix adhesion, positive regulation of endothelial cell proliferation, positive …	adherens junction organization, cell morphogenesis, cell-cell junction assembly, lamellipodium assembly	Rac protein signal transduction, Rho protein signal transduction, adherens junction organization, cell migration, cell morphogenesis, cell-cell junction assembly, endothelial cell migration, lamellipodium assembly, low-density lipoprotein particle mediated signaling		cell migration, endothelial cell migration, localization within membrane	cell migration, endothelial cell migration				adherens junction	perinuclear region of cytoplasm				extracellular space		catenin complex, caveola, external side of plasma membrane, plasma membrane					catenin complex, caveola, external side of plasma membrane		GABA-ergic synapse
SPARC-like protein 1 OS=Mus musculus OX=10090 GN=Sparcl1 PE=1 SV=3	P70663	Sparcl1	72 kDa	0	0	0.857	0	0	0	Mus musculus	regulation of synapse organization, signal transduction	synaptic membrane adhesion	signal transduction, synaptic membrane adhesion												extracellular matrix of synaptic cleft, extracellular space									extracellular matrix of synaptic cleft, glutamatergic synapse	extracellular matrix of synaptic cleft
Spliceosome-associated protein CWC15 homolog OS=Mus musculus OX=10090 GN=Cwc15 PE=1 SV=1	Q9JHS9	Cwc15	27 kDa	0.125	0.422	0.422	0.125	0.422	0.125	Mus musculus			mRNA cis splicing, via spliceosome, mRNA splicing, via spliceosome				mRNA cis splicing, via spliceosome, mRNA splicing, via spliceosome				mitochondrion					U2-type catalytic step 2 spliceosome, catalytic step 2 spliceosome, mitochondrion, nuclear speck, nucleus		mitochondrion	U2-type catalytic step 2 spliceosome, catalytic step 2 spliceosome, nuclear speck, spliceosomal complex		U2-type catalytic step 2 spliceosome, catalytic step 2 spliceosome, nuclear speck, spliceosomal complex
1-phosphatidylinositol 4,5-bisphosphate phosphodiesterase beta-3 OS=Mus musculus OX=10090 GN=Plcb3 PE=1 SV=2	P51432	Plcb3	139 kDa	0.0233	0.0233	0.0472	0.0233	0.0966	0.0966	Mus musculus	phosphatidylinositol-mediated signaling, phospholipase C-activating G-protein coupled receptor signaling pathway, regulation of systemic arterial blood pressure, release of sequestered calcium ion into cytosol		G-protein coupled receptor signaling pathway, inositol trisphosphate metabolic process, phosphatidylinositol catabolic process, phosphatidylinositol metabolic process, phosphatidylinositol-mediated signaling, phospholipase C-activating G-protein coupled receptor signaling pathway, release of sequestered calcium ion into cytosol		post-Golgi vesicle-mediated transport, release of sequestered calcium ion into cytosol		inositol trisphosphate metabolic process, phosphatidylinositol catabolic process, phosphatidylinositol metabolic process				postsynaptic cytosol					nucleus	sarcolemma		nucleus			sarcolemma		postsynaptic cytosol	postsynaptic cytosol	phosphatidylinositol phospholipase C activity								post-Golgi vesicle-mediated transport, release of sequestered calcium ion into cytosol
Choline transporter-like protein 2 OS=Mus musculus OX=10090 GN=Slc44a2 PE=1 SV=2	Q8BY89	Slc44a2	80 kDa	0.127	0.0408	0.0832	0.0832	0.0408	0.0832	Mus musculus					choline transport, ethanolamine transport, transmembrane transport						mitochondrial outer membrane					mitochondrial outer membrane	mitochondrial outer membrane, plasma membrane	mitochondrial outer membrane		mitochondrial outer membrane	mitochondrial outer membrane	plasma membrane												choline transport, ethanolamine transport, transmembrane transport	antiporter activity, choline transmembrane transporter activity, ethanolamine transmembrane transporter activity, transmembrane transporter activity
Nuclear speckle splicing regulatory protein 1 OS=Mus musculus OX=10090 GN=Nsrp1 PE=1 SV=1	Q5NCR9	Nsrp1	64 kDa	0	0.105	0.162	0.105	0.162	0.162	Mus musculus	regulation of alternative mRNA splicing, via spliceosome		RNA splicing, mRNA processing				RNA splicing, mRNA processing									nuclear speck, nucleus			nuclear speck, nucleus		nuclear speck
Splicing factor 3B subunit 5 OS=Mus musculus OX=10090 GN=Sf3b5 PE=1 SV=1	Q923D4	Sf3b5	10 kDa	0	0.342	0.8	1.42	2.24	0.342	Mus musculus	positive regulation of transcription, DNA-templated, regulation of DNA repair, regulation of RNA splicing		mRNA splicing, via spliceosome				mRNA splicing, via spliceosome									SAGA complex, U12-type spliceosomal complex, U2 snRNP, U2-type precatalytic spliceosome, nucleoplasm, nucleus, precatalytic spliceosome			SAGA complex, U12-type spliceosomal complex, U2 snRNP, U2-type precatalytic spliceosome, nucleoplasm, precatalytic spliceosome		SAGA complex, U12-type spliceosomal complex, U2 snRNP, U2-type precatalytic spliceosome, nucleoplasm, precatalytic spliceosome
Ubiquitin-like FUBI-ribosomal protein eS30 fusion protein OS=Mus musculus OX=10090 GN=Fau PE=1 SV=2	P62862 (+1)	Fau	14 kDa	0.235	0.525	0.235	1.33	0	0.525	Mus musculus			cytoplasmic translation, modification-dependent protein catabolic process, protein ubiquitination				cytoplasmic translation, modification-dependent protein catabolic process, protein ubiquitination				cytoplasm, cytosolic small ribosomal subunit				extracellular space	cytosolic small ribosomal subunit, nucleus			nucleus		cytosolic small ribosomal subunit		cytosolic small ribosomal subunit									structural constituent of ribosome
Peptidyl-prolyl cis-trans isomerase A OS=Mus musculus OX=10090 GN=Ppia PE=1 SV=2	P17742	Ppia	18 kDa	0	0.187	0.984	0.409	0.187	0.409	Mus musculus	activation of protein kinase B activity, negative regulation of oxidative stress-induced intrinsic apoptotic signaling pathway, negative regulation of protein kinase activity, negative regulation of stress-activated MAPK cascade, negative regulation of viral life cycle, platelet activation, platelet aggregation, positive regulation of MAPK cascade, positive regulation of NF-kappaB transcription f…	lipid particle organization	apoptotic process, cell adhesion molecule production, cellular response to oxidative stress, endothelial cell activation, leukocyte chemotaxis, lipid particle organization, neuron differentiation, neutrophil chemotaxis, platelet activation, platelet aggregation, protein folding, protein peptidyl-prolyl isomerization		neutrophil chemotaxis	neutrophil chemotaxis	protein peptidyl-prolyl isomerization				cytosol				extracellular region, extracellular space	nucleus			nucleus							peptidyl-prolyl cis-trans isomerase activity
Protein S100-A6 OS=Mus musculus OX=10090 GN=S100a6 PE=1 SV=3	P14069	S100a6	10 kDa	0.811	0.346	0	0	0.811	0.811	Mus musculus											cytosol, perinuclear region of cytoplasm					nuclear envelope, nucleus	cytoplasmic side of plasma membrane		nuclear envelope, nucleus		nuclear envelope	cytoplasmic side of plasma membrane													ion transmembrane transporter activity
Integrin beta-3 OS=Mus musculus OX=10090 GN=Itgb3 PE=1 SV=2	O54890	Itgb3	87 kDa	0.117	0.117	0	0	0.0376	0.159	Mus musculus	apolipoprotein A-I-mediated signaling pathway, blood coagulation, fibrin clot formation, integrin-mediated signaling pathway, negative regulation of endothelial cell apoptotic process, negative regulation of lipid storage, negative regulation of lipid transport, negative regulation of lipoprotein metabolic process, negative regulation of macrophage derived foam cell differentiation, platelet aggr…	cell projection morphogenesis, cell-substrate junction assembly, maintenance of postsynaptic specialization structure, substrate adhesion-dependent cell spreading	apolipoprotein A-I-mediated signaling pathway, cell projection morphogenesis, cell-substrate junction assembly, cellular response to insulin-like growth factor stimulus, cellular response to mechanical stimulus, cellular response to platelet-derived growth factor stimulus, cellular response to xenobiotic stimulus, integrin-mediated signaling pathway, maintenance of postsynaptic specialization str…		apoptotic cell clearance, smooth muscle cell migration	negative chemotaxis, smooth muscle cell migration	blood coagulation, fibrin clot formation			cell-cell junction, focal adhesion	melanosome					melanosome, nucleoplasm, nucleus	alpha9-beta1 integrin-ADAM8 complex, alphav-beta3 integrin-HMGB1 complex, alphav-beta3 integrin-IGF-1-IGF1R complex, alphav-beta3 integrin-PKCalpha complex, apical plasma membrane, external side of plasma membrane, filopodium membrane, integrin alpha9-beta1 complex, integrin alphaIIb-beta3 complex, integrin alphav-beta3 complex, lamellipodium membrane, microvillus membrane, postsynaptic membrane,…		nucleoplasm, nucleus		nucleoplasm	alpha9-beta1 integrin-ADAM8 complex, alphav-beta3 integrin-HMGB1 complex, alphav-beta3 integrin-IGF-1-IGF1R complex, alphav-beta3 integrin-PKCalpha complex, apical plasma membrane, external side of plasma membrane, filopodium membrane, integrin alpha9-beta1 complex, integrin alphaIIb-beta3 complex, integrin alphav-beta3 complex, lamellipodium membrane, microvillus membrane, postsynaptic membrane,…		glutamatergic synapse, postsynaptic membrane, synaptic membrane	postsynaptic membrane	protein disulfide isomerase activity								apoptotic cell clearance
Isovaleryl-CoA dehydrogenase, mitochondrial OS=Mus musculus OX=10090 GN=Ivd PE=1 SV=1	Q9JHI5	Ivd	46 kDa	0.228	0	0.147	0	0.147	0.228	Mus musculus			branched-chain amino acid catabolic process, fatty acid beta-oxidation, leucine catabolic process				branched-chain amino acid catabolic process, fatty acid beta-oxidation, leucine catabolic process				mitochondrial matrix, mitochondrial membrane, mitochondrion					mitochondrial matrix, mitochondrial membrane, mitochondrion, nucleoplasm	mitochondrial membrane	mitochondrial matrix, mitochondrial membrane, mitochondrion	nucleoplasm	mitochondrial membrane	mitochondrial matrix, mitochondrial membrane, nucleoplasm					butyryl-CoA dehydrogenase activity, isovaleryl-CoA dehydrogenase activity
Glycylpeptide N-tetradecanoyltransferase 1 OS=Mus musculus OX=10090 GN=Nmt1 PE=1 SV=1	O70310	Nmt1	57 kDa	0	0.119	0.566	0.119	0.0576	0	Mus musculus			N-terminal peptidyl-glycine N-myristoylation, cellular ketone metabolic process		protein localization to membrane		N-terminal peptidyl-glycine N-myristoylation, cellular ketone metabolic process				cytosol						plasma membrane					plasma membrane				glycylpeptide N-tetradecanoyltransferase activity, peptidyl-lysine N6-myristoyltransferase activity
Dynactin subunit 2 OS=Mus musculus OX=10090 GN=Dctn2 PE=1 SV=3	Q99KJ8	Dctn2	44 kDa	0.155	0	0	0.155	0.0746	0.54	Mus musculus		mitotic metaphase plate congression, mitotic spindle organization	melanosome transport, mitotic metaphase plate congression, mitotic spindle organization		melanosome transport, mitotic metaphase plate congression, protein localization to centrosome						cytosol	centrosome, dynactin complex, dynein complex, microtubule				centrosome, dynactin complex, dynein complex, kinetochore, microtubule	membrane				centrosome, dynactin complex, dynein complex, kinetochore, microtubule													melanosome transport
Zinc finger protein 830 OS=Mus musculus OX=10090 GN=Znf830 PE=1 SV=1	Q8R1N0	Znf830	41 kDa	0	0	0.169	0.366	0.169	0	Mus musculus	intestinal epithelial structure maintenance, mitotic DNA damage checkpoint, mitotic DNA replication checkpoint, negative regulation of apoptotic process	chromosome organization	RNA splicing, cell division, chromosome organization, mRNA processing, mitotic DNA damage checkpoint, mitotic DNA replication checkpoint, mitotic cell cycle, nuclear DNA replication, preantral ovarian follicle growth	blastocyst growth, preantral ovarian follicle growth			RNA splicing, mRNA processing, nuclear DNA replication									chromosome, nuclear speck, nucleus, spliceosomal complex			nuclear speck, nucleus, spliceosomal complex		nuclear speck, spliceosomal complex
Phosphorylated adapter RNA export protein OS=Mus musculus OX=10090 GN=Phax PE=1 SV=1	Q9JJT9	Phax	43 kDa	0	0	0.0761	0.671	0.0761	0.158	Mus musculus	RNA stabilization				protein transport, snRNA export from nucleus						cytoplasm					Cajal body, nucleus			Cajal body, nucleus		Cajal body													protein transport, snRNA export from nucleus
NPC intracellular cholesterol transporter 1 OS=Mus musculus OX=10090 GN=Npc1 PE=1 SV=2	O35604	Npc1	143 kDa	0.145	0	0.0228	0	0.119	0.0461	Mus musculus	cholesterol homeostasis, cholesterol storage, negative regulation of TORC1 signaling, negative regulation of epithelial cell apoptotic process, negative regulation of macroautophagy	membrane raft organization	bile acid metabolic process, cellular response to low-density lipoprotein particle stimulus, cellular response to steroid hormone stimulus, macroautophagy, membrane raft organization, neurogenesis, programmed cell death, protein glycosylation, viral entry into host cell		cholesterol efflux, cholesterol storage, endocytosis, establishment of localization in cell, establishment of protein localization to membrane, intestinal cholesterol absorption, intracellular cholesterol transport, intracellular lipid transport, lysosomal transport		autophagy, bile acid metabolic process, cholesterol metabolic process, cyclodextrin metabolic process, gene expression, macroautophagy, protein glycosylation		Golgi apparatus		Golgi apparatus, endoplasmic reticulum, endosome, late endosome membrane, lysosomal membrane, lysosome, perinuclear region of cytoplasm		endoplasmic reticulum	endosome, late endosome membrane	extracellular region	Golgi apparatus, endoplasmic reticulum, endosome, late endosome membrane, lysosomal membrane, lysosome, nuclear envelope	late endosome membrane, lysosomal membrane, membrane raft, plasma membrane		nuclear envelope	late endosome membrane, lysosomal membrane	late endosome membrane, lysosomal membrane, nuclear envelope	plasma membrane												cholesterol efflux, endocytosis, intestinal cholesterol absorption, intracellular cholesterol transport, intracellular lipid transport, lysosomal transport	lipid transporter activity
Bis(5'-adenosyl)-triphosphatase enpp4 OS=Mus musculus OX=10090 GN=Enpp4 PE=1 SV=1	Q8BTJ4	Enpp4	52 kDa	0.447	0	0.0635	0	0.203	0.203	Mus musculus	blood coagulation, positive regulation of blood coagulation		purine ribonucleoside catabolic process				purine ribonucleoside catabolic process										plasma membrane					plasma membrane				bis(5'-adenosyl)-triphosphatase activity
cAMP-dependent protein kinase type I-alpha regulatory subunit OS=Mus musculus OX=10090 GN=Prkar1a PE=1 SV=3	Q9DBC7	Prkar1a	43 kDa	0.0761	0	0.0761	0	0.0761	0.799	Mus musculus	adenylate cyclase-activating G-protein coupled receptor signaling pathway, negative regulation of activated T cell proliferation, negative regulation of gene expression, positive regulation of insulin secretion	sarcomere organization	adenylate cyclase-activating G-protein coupled receptor signaling pathway, cellular response to glucagon stimulus, sarcomere organization	cardiac muscle cell proliferation							cytosol, multivesicular body	axoneme, centrosome		multivesicular body		axoneme, centrosome, multivesicular body	immunological synapse, plasma membrane raft				axoneme, centrosome	immunological synapse, plasma membrane raft		glutamatergic synapse, neuromuscular junction			cAMP-dependent protein kinase inhibitor activity, cAMP-dependent protein kinase regulator activity
Neuronal pentraxin-1 OS=Mus musculus OX=10090 GN=Nptx1 PE=1 SV=1	Q62443	Nptx1	47 kDa	0	0.144	0	0	0.499	0.224	Mus musculus	cellular response to glucose stimulus, neurotransmitter receptor localization to postsynaptic specialization membrane	axonogenesis involved in innervation, mitochondrial fragmentation involved in apoptotic process, postsynaptic density assembly	axonogenesis involved in innervation, cellular response to glucose stimulus, cellular response to potassium ion, mitochondrial fragmentation involved in apoptotic process, postsynaptic density assembly		mitochondrial transport, neurotransmitter receptor localization to postsynaptic specialization membrane						endoplasmic reticulum, transport vesicle		endoplasmic reticulum		synaptic cleft	endoplasmic reticulum, transport vesicle								glutamatergic synapse, synaptic cleft	synaptic cleft									mitochondrial transport
CD166 antigen OS=Mus musculus OX=10090 GN=Alcam PE=1 SV=3	Q61490	Alcam	65 kDa	0	0.633	0.0503	0	0	0.0503	Mus musculus		axon extension involved in axon guidance, motor neuron axon guidance, neuron projection extension, retinal ganglion cell axon guidance	axon extension involved in axon guidance, motor neuron axon guidance, neuron projection extension, retinal ganglion cell axon guidance	axon extension involved in axon guidance, neuron projection extension		axon extension involved in axon guidance, motor neuron axon guidance, retinal ganglion cell axon guidance											T cell receptor complex, external side of plasma membrane, immunological synapse, plasma membrane					T cell receptor complex, external side of plasma membrane, immunological synapse
Polyglutamine-binding protein 1 OS=Mus musculus OX=10090 GN=Pqbp1 PE=1 SV=1	Q91VJ5	Pqbp1	31 kDa	0	0	0.509	1.06	0	0	Mus musculus	activation of innate immune response, positive regulation of defense response to virus by host, positive regulation of non-motile cilium assembly, positive regulation of type I interferon production, regulation of RNA splicing, regulation of dendrite morphogenesis	neuron projection development	alternative mRNA splicing, via spliceosome, cellular response to exogenous dsRNA, defense response to virus, neuron projection development, regulation of dendrite morphogenesis				alternative mRNA splicing, via spliceosome				cytoplasm, cytoplasmic stress granule, neuronal ribonucleoprotein granule	centrosome				centrosome, cytoplasmic stress granule, neuronal ribonucleoprotein granule, nuclear speck, nucleus			nuclear speck, nucleus		centrosome, ciliary base, nuclear speck
Dihydropyrimidinase-related protein 1 OS=Mus musculus OX=10090 GN=Crmp1 PE=1 SV=1	P97427	Crmp1	62 kDa	0	0	0.228	0	0	0	Mus musculus	semaphorin-plexin signaling pathway		semaphorin-plexin signaling pathway								cytosol	actin cytoskeleton, centrosome, spindle				actin cytoskeleton, centrosome, spindle					centrosome, spindle			postsynapse, presynapse	postsynapse, presynapse	hydrolase activity, acting on carbon-nitrogen (but not peptide) bonds, in cyclic amides
Zinc phosphodiesterase ELAC protein 2 OS=Mus musculus OX=10090 GN=Elac2 PE=1 SV=1	Q80Y81	Elac2	93 kDa	0.0352	0.0352	0.189	0.109	0.0352	0.0352	Mus musculus		mitochondrial tRNA 3'-end processing	mitochondrial tRNA 3'-end processing				mitochondrial tRNA 3'-end processing				mitochondrial nucleoid, mitochondrion					mitochondrial nucleoid, mitochondrion, nucleoplasm, nucleus		mitochondrial nucleoid, mitochondrion	nucleoplasm, nucleus		mitochondrial nucleoid, nucleoplasm					3'-tRNA processing endoribonuclease activity
Chromobox protein homolog 5 OS=Mus musculus OX=10090 GN=Cbx5 PE=1 SV=1	Q61686	Cbx5	22 kDa	0	0.15	0.15	0.751	0.323	0.323	Mus musculus	negative regulation of transcription from RNA polymerase II promoter, negative regulation of transcription, DNA-templated	heterochromatin assembly	cellular response to DNA damage stimulus, heterochromatin assembly													PML body, chromocenter, chromosome, telomeric region, histone deacetylase complex, histone methyltransferase complex, kinetochore, nucleolus, nucleoplasm, nucleus, pericentric heterochromatin, site of DNA damage			PML body, histone deacetylase complex, histone methyltransferase complex, nucleolus, nucleoplasm		PML body, chromocenter, chromosome, telomeric region, histone deacetylase complex, histone methyltransferase complex, kinetochore, nucleolus, nucleoplasm, pericentric heterochromatin, site of DNA damage
Charged multivesicular body protein 5 OS=Mus musculus OX=10090 GN=Chmp5 PE=1 SV=1	Q9D7S9	Chmp5	25 kDa	0.29	0	0.29	0.136	0.29	0.136	Mus musculus	erythrocyte differentiation, regulation of centrosome duplication, regulation of mitotic spindle assembly, regulation of receptor recycling	autophagosome maturation, lysosome organization, membrane fission, mitotic metaphase plate congression, multivesicular body assembly, multivesicular body-lysosome fusion, nuclear envelope reassembly, nucleus organization, plasma membrane repair, vesicle fusion with vacuole, viral budding from plasma membrane, viral budding via host ESCRT complex	autophagosome maturation, autophagy, cellular response to lipopolysaccharide, cellular response to muramyl dipeptide, erythrocyte differentiation, lysosome organization, membrane budding, membrane fission, mitotic metaphase plate congression, multivesicular body assembly, multivesicular body-lysosome fusion, nuclear envelope reassembly, nucleus organization, plasma membrane repair, ubiquitin-depe…		late endosome to lysosome transport, late endosome to vacuole transport via multivesicular body sorting pathway, membrane budding, mitotic metaphase plate congression, multivesicular body sorting pathway, multivesicular body-lysosome fusion, protein transport, vesicle fusion with vacuole, viral budding from plasma membrane, viral budding via host ESCRT complex	viral budding from plasma membrane	autophagosome maturation, autophagy, ubiquitin-dependent protein catabolic process via the multivesicular body sorting pathway				amphisome membrane, cytosol, lysosomal membrane, multivesicular body, multivesicular body membrane	kinetochore microtubule		multivesicular body, multivesicular body membrane		amphisome membrane, autophagosome membrane, kinetochore, kinetochore microtubule, lysosomal membrane, multivesicular body, multivesicular body membrane, nuclear pore, nucleus	amphisome membrane, autophagosome membrane, lysosomal membrane, multivesicular body membrane, plasma membrane		nuclear pore, nucleus	amphisome membrane, autophagosome membrane, lysosomal membrane, multivesicular body membrane	amphisome membrane, kinetochore, kinetochore microtubule, lysosomal membrane, multivesicular body membrane, nuclear pore	plasma membrane												late endosome to lysosome transport, late endosome to vacuole transport via multivesicular body sorting pathway, membrane budding, multivesicular body sorting pathway, multivesicular body-lysosome fusion, protein transport, vesicle fusion with vacuole, viral budding from plasma membrane, viral budding via host ESCRT complex
Translin-associated protein X OS=Mus musculus OX=10090 GN=Tsnax PE=1 SV=1	Q9QZE7	Tsnax	33 kDa	0.101	0	0.467	0.101	0.333	0.211	Mus musculus	posttranscriptional gene silencing by RNA, production of siRNA involved in RNA interference		cell differentiation, posttranscriptional gene silencing by RNA, production of siRNA involved in RNA interference				production of siRNA involved in RNA interference		Golgi apparatus		Golgi apparatus, perinuclear region of cytoplasm					Golgi apparatus, nucleoplasm, nucleus			nucleoplasm, nucleus		nucleoplasm					endoribonuclease activity
Serine/threonine-protein phosphatase 2A catalytic subunit beta isoform OS=Mus musculus OX=10090 GN=Ppp2cb PE=1 SV=1	P62715 (+1)	Ppp2cb	36 kDa	0.194	0	0.0929	0.194	0.0929	0.305	Mus musculus	negative regulation of Ras protein signal transduction, negative regulation of gene expression, negative regulation of tumor necrosis factor-mediated signaling pathway, regulation of gene expression	apoptotic mitochondrial changes	apoptotic mitochondrial changes, mitotic cell cycle, proteasome-mediated ubiquitin-dependent protein catabolic process, response to endoplasmic reticulum stress				proteasome-mediated ubiquitin-dependent protein catabolic process				cytosol	spindle pole				chromosome, centromeric region, nucleus, spindle pole			nucleus		chromosome, centromeric region, spindle pole					myosin phosphatase activity, protein serine/threonine phosphatase activity
Malectin OS=Mus musculus OX=10090 GN=Mlec PE=1 SV=2	Q6ZQI3	Mlec	32 kDa	0.794	0.102	0	0.102	0.215	0.215	Mus musculus			protein N-linked glycosylation				protein N-linked glycosylation				endoplasmic reticulum, endoplasmic reticulum membrane, oligosaccharyltransferase complex		endoplasmic reticulum membrane, oligosaccharyltransferase complex			endoplasmic reticulum, endoplasmic reticulum membrane, oligosaccharyltransferase complex	endoplasmic reticulum membrane, oligosaccharyltransferase complex				endoplasmic reticulum membrane, oligosaccharyltransferase complex
Calumenin OS=Mus musculus OX=10090 GN=Calu PE=1 SV=1	O35887	Calu	37 kDa	0	0	0.0889	0.0889	0.531	0.291	Mus musculus									Golgi apparatus		Golgi apparatus, endoplasmic reticulum, endoplasmic reticulum lumen, endoplasmic reticulum membrane, melanosome, sarcoplasmic reticulum lumen		endoplasmic reticulum, endoplasmic reticulum membrane, sarcoplasmic reticulum lumen		extracellular region	Golgi apparatus, endoplasmic reticulum, endoplasmic reticulum lumen, endoplasmic reticulum membrane, melanosome, sarcoplasmic reticulum lumen	endoplasmic reticulum membrane				endoplasmic reticulum lumen, endoplasmic reticulum membrane, sarcoplasmic reticulum lumen						enzyme inhibitor activity
RNA-binding protein 3 OS=Mus musculus OX=10090 GN=Rbm3 PE=1 SV=1	O89086	Rbm3	17 kDa	0.202	1.09	1.09	0.446	0.446	0	Mus musculus	positive regulation of mRNA splicing, via spliceosome, positive regulation of translation, production of miRNAs involved in gene silencing by miRNA, regulation of translation		production of miRNAs involved in gene silencing by miRNA, translation				production of miRNAs involved in gene silencing by miRNA, translation				large ribosomal subunit					large ribosomal subunit, nucleus, spliceosomal complex			nucleus, spliceosomal complex		large ribosomal subunit, spliceosomal complex		large ribosomal subunit
CD151 antigen OS=Mus musculus OX=10090 GN=Cd151 PE=1 SV=2	O35566	Cd151	28 kDa	0.744	0.396	0	0	0.249	0.249	Mus musculus	positive regulation of cell migration, positive regulation of endocytosis		T cell proliferation, cell migration, wound healing, spreading of cells		wound healing, spreading of cells	wound healing, spreading of cells									basement membrane		plasma membrane					plasma membrane
Caprin-1 OS=Mus musculus OX=10090 GN=Caprin1 PE=1 SV=2	Q60865	Caprin1	78 kDa	0	0	0.0853	0.131	0.178	0.0418	Mus musculus	negative regulation of translation, positive regulation of dendritic spine morphogenesis	synapse assembly, synapse organization	positive regulation of dendrite morphogenesis, positive regulation of dendritic spine morphogenesis, synapse assembly, synapse organization		intracellular mRNA localization						P-body, cytoplasmic stress granule, cytosol					P-body, cytoplasmic stress granule								glutamatergic synapse, postsynapse	postsynapse
Small acidic protein OS=Mus musculus OX=10090 GN=Smap PE=1 SV=1	Q9R0P4	Smap	20 kDa	0	0.363	0.858	0	0	0.363	Mus musculus
Amyloid-beta precursor protein OS=Mus musculus OX=10090 GN=App PE=1 SV=3	P12023	App	87 kDa	0.159	0.0376	0.117	0	0.117	0	Mus musculus	Notch signaling pathway, cellular copper ion homeostasis, ionotropic glutamate receptor signaling pathway, long-term synaptic potentiation, modulation of excitatory postsynaptic potential, negative regulation of cell proliferation, negative regulation of gene expression, negative regulation of long-term synaptic potentiation, negative regulation of neuron differentiation, neuron cellular homeosta…	amyloid fibril formation, axon midline choice point recognition, axonogenesis, collateral sprouting in absence of injury, dendrite development, extracellular matrix organization, neuron projection development, neuron projection maintenance, synaptic growth at neuromuscular junction	G2/M transition of mitotic cell cycle, Notch signaling pathway, amyloid fibril formation, astrocyte activation involved in immune response, axo-dendritic transport, axon midline choice point recognition, axonogenesis, cellular copper ion homeostasis, cellular response to beta-amyloid, cellular response to norepinephrine stimulus, collateral sprouting in absence of injury, dendrite development, ex…	collateral sprouting in absence of injury, synaptic growth at neuromuscular junction	axo-dendritic transport, endocytosis	axon midline choice point recognition	amyloid fibril formation, cholesterol metabolic process		Golgi apparatus, Golgi-associated vesicle	cell-cell junction	ER to Golgi transport vesicle, Golgi apparatus, Golgi-associated vesicle, early endosome, neuronal dense core vesicle, perinuclear region of cytoplasm, recycling endosome, smooth endoplasmic reticulum, synaptic vesicle	ciliary rootlet, spindle midzone	endoplasmic reticulum, smooth endoplasmic reticulum	early endosome, recycling endosome	extracellular space	ER to Golgi transport vesicle, Golgi apparatus, Golgi-associated vesicle, ciliary rootlet, early endosome, neuronal dense core vesicle, nuclear envelope lumen, recycling endosome, smooth endoplasmic reticulum, spindle midzone, synaptic vesicle	clathrin-coated pit, membrane raft, plasma membrane		nuclear envelope lumen		Golgi-associated vesicle, ciliary rootlet, nuclear envelope lumen, spindle midzone	plasma membrane		dendritic spine, neuromuscular junction, presynaptic active zone, synaptic vesicle	dendritic spine, presynaptic active zone, synaptic vesicle		peptidase activator activity, serine-type endopeptidase inhibitor activity				receptor agonist activity			axo-dendritic transport, endocytosis
[truncated: 526 more rows]
[truncated: 3 more columns]
